# Supplementary material for: A Polyherbal Mixture with Nutraceutical Properties for Ruminants: A Meta-Analysis and Review of BioCholine Powder
Source: Animals (Basel). 2024 Feb 20;14(5):667. doi: 10.3390/ani14050667 (PMC11154432; doi:10.3390/ani14050667)
Supplement: Supplementary file 1 [file animals-14-00667-s001.zip]

Archive with 1 entries (1 files):
- Supplementary file gene lambs Animals 2831771.xlsx
