# Supplementary material for: A Polyherbal Mixture with Nutraceutical Properties for Ruminants: A Meta-Analysis and Review of BioCholine Powder
Source: Animals (Basel). 2024 Feb 20;14(5):667. doi: 10.3390/ani14050667 (PMC11154432; doi:10.3390/ani14050667)
Supplement: Supplementary file 1 [file animals-14-00667-s001.zip › Supplementary file gene lambs Animals 2831771.xlsx]

## Sheet: Microarray Data
	Type of microarray	Heterologous		Control: Not herbal suplementation
	Chip	M22K_16_15		Treatment: Herbal suplementation
	DNA library	Mouse musculus
	cDNA evaluated	Ovis aries
	Control cDNA	Alexa 555
	Treatment cDNA	Alexa 647
	Total of genes evaluated	70% of genoma

## Sheet: DEG Down >1.5
	Down-differentially expressed genes when herbal phosphatidylcholine was supplemented to hair lambs
	#	Cy3	Cy5	Id	Symdesc	Zscore
	1	245	442	NM_010321	Gnmt	-4.99912
	2	571	1448	NM_009402	Pglyrp1	-4.51018
	3	363	487	AF320347	Olfr459	-4.31833
	4	136	286	NM_007698	Chrm1	-4.16387
	5	428	617	NM_008549	Man2a1	-4.14425
	6	746	1885	NM_009295	Stxbp1	-4.08724
	7	591	1023	AK015071	4930403P22Rik	-4.05435
	8	666	1321	AK020218	Tial1	-4.05237
	9	143	265	NM_010368	Gusb	-4.03708
	10	98	193	BC003974	Nudt4	-3.95979
	11	333	415	NM_009164	Sh3bp1	-3.78004
	12	99	181	AK015703	4930505H01Rik	-3.76316
	13	274	322	NM_021557	Rdh11	-3.65329
	14	598	982	NM_011873	Dazap2	-3.65243
	15	241	304	AK005303	Anapc10	-3.56162
	16	447	660	NM_009238	Sox4	-3.56068
	17	158	236	NM_011338	Ccl9	-3.54793
	18	946	5585	AB041655	Serp1	-3.50405
	19	789	2266	AK008425	Dnajc25	-3.4964
	20	561	797	AK010096	Amotl1	-3.48646
	21	499	691	NM_007388	Acp5	-3.47472
	22	875	3425	NM_016705	Kif21a	-3.46233
	23	700	1401	Y18505	Fam50a	-3.44787
	24	574	871	AF346501	Rxfp2	-3.37107
	25	186	239	NM_009791	Aspm	-3.31496
	26	708	1386	AK003546	Clip1	-3.31429
	27	1045	16886	NM_011577	Tgfb1	-3.31417
	28	752	1926	NM_019660	Mycbp	-3.28491
	29	757	1827	AK014411	Sycp2	-3.2032
	30	78	177	AK016708	Zxdb	-3.2001
	31	471	610	M27583	-	-3.1921
	32	464	608	M93319	-	-3.19125
	33	660	1303	BC011331	Chchd6	-3.18321
	34	688	1226	NM_023913	Ern1	-3.16143
	35	551	919	NM_009861	Cdc42	-3.15937
	36	262	319	NM_008799	Pdcd2	-3.14686
	37	224	282	AK016833	4933416I08Rik	-3.14513
	38	858	3248	X57857	-	-3.14029
	39	431	544	NM_010444	Nr4a1	-3.12151
	40	595	925	AY039763	Ap3m2	-3.11695
	41	531	810	AB033759	Slc4a10	-3.11004
	42	526	771	NM_012011	Eif2s3y	-3.07901
	43	80	170	AK004336	Prkar2a	-3.07609
	44	294	332	NM_007790	Smc3	-3.05329
	45	785	2068	NM_007497	Atf1	-3.04991
	46	765	1899	AK015377	4930444E06Rik	-3.02567
	47	772	1762	AK012687	2810008D09Rik	-2.99357
	48	980	6321	AF169968	Arid5b	-2.99166
	49	999	8319	NM_011231	Rabggtb	-2.98911
	50	840	2434	NM_029636	Ctsq	-2.97989
	51	436	514	NM_011016	Orm2	-2.97087
	52	559	730	AK016727	Zfp597	-2.94851
	53	498	654	AK015648	4930488N15Rik	-2.94433
	54	586	906	AK005588	Hmgb4	-2.92678
	55	668	1089	AK006853	1700061H18Rik	-2.92179
	56	815	2262	AJ231200	-	-2.90767
	57	967	6058	NM_008448	Kif5b	-2.90646
	58	841	2498	X98368	Sox19	-2.88689
	59	97	179	NM_008664	Myom2	-2.88455
	60	75	161	NM_024175	Rps23	-2.86921
	61	87	171	AF240171	-	-2.86519
	62	605	996	AF303831	Rdh14	-2.864
	63	581	797	NM_010356	Gsta3	-2.86108
	64	242	281	NM_008977	Ptpn2	-2.85616
	65	487	602	NM_009165	-	-2.85231
	66	118	189	AK012263	Zufsp	-2.85124
	67	150	225	NM_019939	Mpp6	-2.8462
	68	129	202	AF117951	Loxl2	-2.84516
	69	928	5135	NM_011616	Cd40lg	-2.84478
	70	679	1254	AK011823	2610105M22Rik	-2.84095
	71	790	2065	AK008908	2210412E05Rik	-2.83461
	72	698	1295	NM_021310	Jmy	-2.8232
	73	791	2089	NM_008922	Prim2	-2.81555
	74	589	913	NM_008066	Gabra2	-2.80713
	75	327	377	AK016049	4930546B01Rik	-2.80236
	76	387	444	NM_017474	Clca3	-2.79306
	77	572	866	NM_011897	Spry2	-2.79181
	78	429	527	AK014439	3830417A13Rik	-2.78336
	79	489	568	NM_007396	Acvr2a	-2.77619
	80	711	1345	AK018631	9130016M20Rik	-2.76401
	81	74	159	AK018753	mt-Nd1	-2.75921
	82	166	231	NM_025846	Rras2	-2.75661
	83	702	1379	NM_008937	Prox1	-2.74667
	84	177	217	AK017488	5730405A10Rik	-2.74523
	85	37	138	NM_007995	Fcna	-2.74499
	86	903	3594	AK014842	4921508D12Rik	-2.73892
	87	443	578	NM_010635	Klf1	-2.73794
	88	594	884	NM_011061	Padi4	-2.73784
	89	1087	23224	NM_011216	Ptpro	-2.73367
	90	339	397	NM_008825	Pfkfb2	-2.72842
	91	147	219	AK015900	4930526F13Rik	-2.72423
	92	175	227	AY026324	-	-2.72199
	93	416	489	NM_016709	Auh	-2.71991
	94	460	582	NM_020051	Ascl3	-2.71872
	95	250	278	NM_025303	Stau2	-2.71687
	96	909	3924	AK013992	Med10	-2.71681
	97	1029	11220	AF156987	Cry2	-2.70671
	98	23	123	AK018286	Tmed8	-2.70487
	99	227	265	AK014910	Spdya	-2.7024
	100	914	3619	AK015506	4930465K09Rik	-2.69015
	101	370	438	AK012874	Zfp248	-2.68932
	102	504	604	AK014070	Scfd1	-2.68919
	103	1134	44051	AK019600	Armc9	-2.68759
	104	962	5827	AK018538	-	-2.68337
	105	218	281	NM_008396	Itga2	-2.68307
	106	556	711	AK010761	Ankrd11	-2.68025
	107	1102	28607	AK021101	C030024C20Rik	-2.67961
	108	482	594	NM_009145	Nptn	-2.67817
	109	69	149	AL365333	-	-2.67811
	110	608	893	M94296	-	-2.67416
	111	510	702	AK007160	1700110I07Rik	-2.6652
	112	611	941	NM_025675	Atpbd4	-2.66318
	113	616	882	AB048947	Syt13	-2.63898
	114	1020	9690	AF285235	Dpp7	-2.63749
	115	453	514	NM_015791	Fbxo8	-2.62713
	116	849	2635	NM_007436	Aldh3a1	-2.62595
	117	927	4610	AK016784	4933412A08Rik	-2.62407
	118	271	297	AK017124	Gpr15	-2.6223
	119	310	351	AK007300	1700127G19Rik	-2.62171
	120	1043	11870	NM_016748	Ctps	-2.6212
	121	751	1645	AK010802	A230083N12Rik	-2.60786
	122	501	605	AK011803	-	-2.60689
	123	477	541	AK019660	4930488B04Rik	-2.60679
	124	148	217	AK007003	1700085B13Rik	-2.60471
	125	41	145	AK014417	-	-2.60186
	126	264	282	AK007083	1700095J07Rik	-2.59323
	127	1114	31514	AK003339	Pdcd2l	-2.58506
	128	743	1446	AK020533	9530001N24Rik	-2.58445
	129	802	2005	NM_013563	Il2rg	-2.5826
	130	168	224	NM_009198	Slc17a1	-2.57551
	131	479	535	AK015452	Cdyl2	-2.56465
	132	731	1507	NM_010357	Gsta4	-2.56379
	133	292	312	NM_009096	Rps6	-2.56352
	134	677	1169	AK006236	1700022C21Rik	-2.56274
	135	989	6579	AK016932	4933426I03Rik	-2.56004
	136	624	905	AK020609	9530053I22Rik	-2.55796
	137	994	6776	L16800	-	-2.54863
	138	775	1665	M77167	Atf2	-2.53203
	139	446	565	NM_010562	Ilk	-2.52913
	140	904	3259	X71479	Cyp4a12a	-2.52808
	141	1042	11566	NM_009210	Hltf	-2.52364
	142	1028	11145	AF343581	Xpo5	-2.51754
	143	696	1148	NM_010826	Mrvi1	-2.51474
	144	814	2118	U52869	-	-2.51222
	145	704	1377	AK006997	1700084M14Rik	-2.51198
	146	539	767	J03953	Gstm3	-2.5066
	147	455	523	NM_025768	Grtp1	-2.5061
	148	113	180	AK003861	Tgfbr2	-2.49984
	149	244	270	AK021078	-	-2.49871
	150	916	4040	NM_009719	Neurog3	-2.49146
	151	57	149	AK020619	9530062K07Rik	-2.49101
	152	632	936	NM_025971	-	-2.48848
	153	1082	20553	U29500	Zfp74	-2.48447
	154	92	163	X74855	Zfp51	-2.48231
	155	302	335	NM_017462	Polg	-2.48034
	156	650	941	AB033128	Theg	-2.47896
	157	917	3981	NM_011671	Ucp2	-2.46997
	158	121	183	NM_008420	Kcnb1	-2.46938
	159	615	845	NM_018876	Fut2	-2.4657
	160	735	1529	AK014379	Fam115a	-2.45951
	161	46	137	AK003461	Etv5	-2.45835
	162	34	129	NM_009380	Thrb	-2.45703
	163	187	219	AK019706	Rnf160	-2.4566
	164	189	226	NM_009864	Cdh1	-2.45248
	165	297	313	AK020651	9530078K11Rik	-2.4524
	166	1076	19016	AK015281	4930431P22Rik	-2.43905
	167	715	1245	AF230110	-	-2.43308
	168	718	1225	AK010853	Zfp777	-2.42441
	169	671	1066	AK010728	Unc13a	-2.4212
	170	984	6569	AK019965	Etaa1	-2.42097
	171	1077	18605	AK020500	9430081H08Rik	-2.41768
	172	452	510	AK013632	Ccdc13	-2.41628
	173	108	175	AK002303	Rab13	-2.41438
	174	530	697	AJ400622	Tmeff1	-2.40769
	175	59	152	NM_011500	Strn	-2.40608
	176	35	126	AF159256	Ran	-2.40595
	177	181	209	AK019749	4930547E08Rik	-2.40201
	178	328	357	AK004889	Acadsb	-2.40188
	179	794	1830	NM_015741	Krtap9-1	-2.3987
	180	590	841	NM_025370	1110018J18Rik	-2.39828
	181	49	134	AB010353	Zkscan3	-2.3948
	182	631	945	NM_019760	Serinc1	-2.39466
	183	403	488	AK011669	Wdr44	-2.39206
	184	1025	10350	AK018427	8430419K02Rik	-2.38946
	185	365	386	AK006436	1700027M17Rik	-2.38205
	186	646	998	AK020520	9430093N23Rik	-2.37704
	187	303	310	NM_010434	Hipk3	-2.3702
	188	732	1473	NM_009155	Sepp1	-2.36998
	189	221	246	X93062	-	-2.36876
	190	597	839	AF378759	Gpr124	-2.36729
	191	89	168	NM_007886	Dtnb	-2.36651
	192	295	311	AF318409	-	-2.36458
	193	533	730	NM_009835	Ccr6	-2.36047
	194	285	300	NM_007515	Slc7a3	-2.35963
	195	476	540	NM_026002	Mtdh	-2.35602
	196	963	5619	NM_008394	Irf9	-2.35546
	197	756	1572	AK006245	1700022K14Rik	-2.35499
	198	592	803	AK017751	5730507A09Rik	-2.35404
	199	90	168	AF294617	Pfkfb3	-2.35184
	200	1090	21434	AK013175	Zcchc7	-2.34956
	201	506	631	NM_008243	Mst1	-2.34894
	202	954	4654	U96701	Spi15	-2.345
	203	1000	7698	AK007829	1810048J11Rik	-2.33499
	204	686	1156	NM_008805	-	-2.33385
	205	1059	15127	AK016407	4930597L12Rik	-2.33327
	206	270	286	NM_019919	Ltbp1	-2.33262
	207	172	225	AK016133	4930555K19Rik	-2.33032
	208	725	1297	AJ292968	Sav1	-2.32289
	209	1124	36818	BC008132	Eif4a3	-2.32191
	210	342	357	AJ310531	Rims1	-2.32001
	211	907	3337	NM_019985	Clec1b	-2.31697
	212	641	933	NM_016707	Bcl11a	-2.31418
	213	190	222	AK019340	Chn1	-2.31346
	214	480	525	BC003980	Ptpn11	-2.31247
	215	358	389	AK006270	1700023E05Rik	-2.30858
	216	1073	16389	NM_007822	Cyp4a14	-2.30716
	217	685	1130	NM_011258	Rfc1	-2.30683
	218	202	249	NM_011775	Zp2	-2.30595
	219	473	562	AK012458	Pih1d2	-2.29965
	220	56	139	AF291660	Car7	-2.29948
	221	296	305	J03783	Il6	-2.29762
	222	331	342	AK017406	Zfp295	-2.29587
	223	568	775	NM_016662	Mxd3	-2.2948
	224	44	137	NM_008297	Hsf2	-2.29348
	225	43	137	AK019333	2900042G08Rik	-2.29107
	226	810	1978	AK013713	2900057C01Rik	-2.28991
	227	112	175	NM_021289	Smr2	-2.28876
	228	588	798	NM_021378	Klrc3	-2.28869
	229	167	220	AK014189	3110047P20Rik	-2.28452
	230	201	249	AK018066	5830490A12Rik	-2.28381
	231	644	967	AJ292467	Brwd1	-2.28116
	232	319	336	U28769	Olfr4	-2.27994
	233	351	373	NM_010345	Grb10	-2.27925
	234	215	250	NM_011453	Serpinb9c	-2.27723
	235	986	6334	NM_011674	Ugt8a	-2.27504
	236	276	284	AF276975	Wfdc12	-2.27184
	237	662	1190	AK012473	Klf12	-2.26994
	238	817	1958	NM_009209	Slc6a2	-2.2691
	239	50	133	NM_021529	Ppp2r3c	-2.26805
	240	866	2560	AK017509	Lca5	-2.26312
	241	1133	41746	AF148688	Gfer	-2.26247
	242	383	418	AB010323	-	-2.2623
	243	106	163	M16356	Mup2	-2.25876
	244	723	1349	BC003886	Gmpr2	-2.25451
	245	1121	36854	AK006983	1700083H02Rik	-2.25286
	246	1086	21313	AK019021	Ttc1	-2.24937
	247	85	154	AF112185	Scnn1a	-2.24848
	248	432	469	NM_011387	Slc10a1	-2.24174
	249	440	512	X62895	Clcn1	-2.23013
	250	580	737	AK019929	Mtap7d2	-2.22736
	251	411	451	NM_021446	0610007P14Rik	-2.22596
	252	86	154	AK014152	3110039M20Rik	-2.22073
	253	825	1971	AK007158	1700110C23Rik	-2.2202
	254	398	434	AK020408	-	-2.22004
	255	820	1973	NM_017394	Slc7a10	-2.21931
	256	518	623	AK007851	Lrrc8e	-2.21916
	257	490	567	NM_011297	Rps24	-2.21901
	258	795	1855	NM_025887	Rab5a	-2.21218
	259	931	4337	NM_032000	Trps1	-2.21106
	260	311	331	AK020399	9430002A10Rik	-2.21053
	261	149	209	NM_009090	Polr2c	-2.20997
	262	395	417	BC005748	Mier2	-2.20761
	263	21	114	NM_021281	Ctss	-2.20625
	264	937	4000	AK018503	Fam38b2	-2.20471
	265	109	172	X58472	Kin	-2.20151
	266	468	555	U29236	-	-2.20053
	267	584	800	AK017123	4933439J24Rik	-2.19927
	268	410	455	AK020475	-	-2.19758
	269	523	661	AK017487	Bbx	-2.19602
	270	827	1947	AF007864	Slc19a1	-2.19547
	271	107	171	AK014798	4833447I15Rik	-2.19449
	272	72	142	AK005299	1500026H17Rik	-2.18912
	273	633	930	NM_025400	Nat9	-2.18582
	274	535	694	AK013165	Polr3d	-2.18343
	275	359	383	AK005451	Erv3	-2.17892
	276	576	709	AK013507	2900009J20Rik	-2.17881
	277	352	362	NM_020046	Dhodh	-2.17598
	278	722	1329	AF194970	Cenpf	-2.17474
	279	769	1682	AK021165	BC042720	-2.1741
	280	521	606	AK006725	1700048F04Rik	-2.17157
	281	367	395	NM_011244	Rarg	-2.17135
	282	293	300	AK007277	1700125F08Rik	-2.16947
	283	380	375	NM_020561	Smpdl3a	-2.16706
	284	1012	8469	BC003424	Pex6	-2.16461
	285	944	4392	AK008733	Chmp4c	-2.16434
	286	497	580	AY029203	B3gnt5	-2.1634
	287	278	284	NM_007411	-	-2.16224
	288	728	1235	AK007856	Ttc39b	-2.15999
	289	569	744	NM_011766	Zfpm2	-2.15964
	290	350	371	NM_007622	Cbx1	-2.15952
	291	214	244	NM_010902	Nfe2l2	-2.15777
	292	419	442	AK017306	5430414B12Rik	-2.15676
	293	304	304	AK021380	E130112B07Rik	-2.15623
	294	997	7158	AK016406	4930597G05Rik	-2.15481
	295	193	238	AK008239	Cyld	-2.15431
	296	334	359	NM_010518	Igfbp5	-2.15105
	297	277	284	AK017631	-	-2.15104
	298	991	6464	NM_011996	Adh4	-2.14984
	299	832	2052	NM_019564	Htra1	-2.14802
	300	893	3057	NM_009676	Aox1	-2.14424
	301	548	691	NM_020507	Tob2	-2.14136
	302	712	1248	NM_009348	Tectb	-2.13979
	303	610	809	U67885	Trp53bp1	-2.13713
	304	163	207	AK015216	4930428B07Rik	-2.13685
	305	300	319	NM_010195	Lgr5	-2.13608
	306	942	4288	AK004737	Nuak2	-2.1359
	307	323	334	AK019551	4921539H07Rik	-2.13351
	308	154	204	NM_009632	Parp2	-2.13209
	309	880	2665	AB010350	Zfp445	-2.13061
	310	830	2029	S78809	Gfap	-2.13038
	311	139	185	AK019776	-	-2.12654
	312	252	267	AK010476	2410012M07Rik	-2.1227
	313	600	826	AF330054	Npffr2	-2.12233
	314	62	146	NM_009779	C3ar1	-2.11783
	315	694	1091	NM_009973	Csn1s2b	-2.11777
	316	808	1862	NM_009658	Akr1b3	-2.1154
	317	415	435	AK006178	1700020M21Rik	-2.11536
	318	1027	10569	NM_020503	Tas2r119	-2.11408
	319	394	431	NM_008067	Gabra3	-2.11353
	320	53	130	NM_013538	Cdca3	-2.11338
	321	507	625	AK006639	Ccdc103	-2.11293
	322	578	728	BC006893	3930401K13Rik	-2.11066
	323	652	946	AK013813	Zmynd11	-2.10855
	324	60	147	AF197160	Lrp2	-2.10851
	325	173	218	NM_009472	Unc5c	-2.10723
	326	128	194	Y17471	-	-2.10613
	327	1031	10793	NM_018885	Irx4	-2.1022
	328	716	1181	AK015117	4930412D23Rik	-2.10145
	329	957	5245	NM_026084	3110070M22Rik	-2.09687
	330	269	281	NM_010804	Mllt10	-2.09675
	331	439	499	AF317225	Klf15	-2.09532
	332	22	113	AK013741	Ppm1k	-2.09481
	333	1034	10146	AK011318	2610005G05Rik	-2.09472
	334	854	2303	NM_009639	Crisp3	-2.09386
	335	255	261	AK006152	1700020D14Rik	-2.09292
	336	949	4856	BC006841	Kif2c	-2.09276
	337	134	180	NM_011513	Med22	-2.0923
	338	618	835	AK005529	1600023N17Rik	-2.0919
	339	315	331	AK005678	1700006J14Rik	-2.0912
	340	495	614	AB041600	Fahd1	-2.09082
	341	314	331	AK005423	Abp1	-2.08925
	342	593	795	AB010374	Zfp712	-2.08609
	343	805	1879	AK017517	5730407M17Rik	-2.08425
	344	564	685	AK014037	Lhx9	-2.08414
	345	127	187	X92096	Arsb	-2.08346
	346	720	1242	AK019945	5430409L15Rik	-2.0829
	347	658	983	NM_009217	Sstr2	-2.08144
	348	612	867	AK008571	2010315B03Rik	-2.08128
	349	1100	25143	AK010563	2410021H03Rik	-2.07947
	350	774	1566	M12052	Cd8a	-2.07855
	351	1068	16231	AK012212	-	-2.07752
	352	883	3057	NM_025384	Dnajc15	-2.07725
	353	669	1001	AB047759	1700036D21Rik	-2.07721
	354	895	2928	AK018999	1700129O19Rik	-2.07599
	355	661	1155	AK005044	Ftsjd2	-2.07408
	356	788	1788	NM_008139	Gnaq	-2.07353
	357	483	555	AK005030	Echdc2	-2.06875
	358	209	228	AK014699	Sdc2	-2.06488
	359	433	450	AK003416	Itgav	-2.06428
	360	1067	16277	AK016143	4930556G01Rik	-2.0628
	361	237	250	NM_030248	Cdk5rap3	-2.06248
	362	853	2290	AK013609	Zdhhc4	-2.0619
	363	156	204	NM_011014	Sigmar1	-2.06181
	364	91	161	AK018264	1500011B03Rik	-2.06024
	365	976	5591	NM_025849	3110001D03Rik	-2.05919
	366	155	204	NM_010003	Cyp2c39	-2.05913
	367	706	1273	NM_013596	Mc5r	-2.05797
	368	552	752	NM_010293	Gykl1	-2.05789
	369	862	2450	NM_008288	Hsd11b1	-2.05604
	370	741	1258	BC006901	Cdadc1	-2.05587
	371	713	1242	NM_013876	Rnf11	-2.05512
	372	915	3464	NM_010349	Grik2	-2.05428
	373	811	1913	AY004174	Etv5	-2.05412
	374	977	5833	AF196476	Slc20a2	-2.05351
	375	619	846	AK010381	Asrgl1	-2.05154
	376	268	272	AF188609	Zfp423	-2.04854
	377	730	1366	S72845	-	-2.04742
	378	210	242	NM_010329	Pdpn	-2.0435
	379	486	545	AK021252	C430045I18Rik	-2.04349
	380	737	1497	AK010976	-	-2.04331
	381	344	378	BC024385	Hspe1	-2.04201
	382	958	5163	AK019607	4930441N18Rik	-2.04166
	383	648	924	NM_008510	Xcl1	-2.04064
	384	1094	22846	X16216	-	-2.04053
	385	42	137	NM_008605	Mmp12	-2.04018
	386	1060	14393	BF584997	-	-2.03973
	387	450	489	NM_019993	Aldh9a1	-2.03913
	388	228	243	AB048364	Gdpd2	-2.03816
	389	178	192	NM_016850	Irf7	-2.03768
	390	299	311	AK003570	Actn2	-2.03765
	391	675	1004	NM_008378	Impact	-2.03698
	392	341	341	AK016039	4930544L20Rik	-2.03565
	393	996	7019	NM_026147	Rps20	-2.03551
	394	636	890	AK015607	-	-2.03286
	395	625	871	NM_007838	Ddost	-2.03238
	396	103	155	AF061972	Htatip2	-2.03221
	397	442	518	AK005669	1700006E09Rik	-2.03188
	398	122	178	AJ250840	Stk32b	-2.03143
	399	96	157	NM_023135	Sult1e1	-2.03088
	400	969	5159	AK019322	Ttyh3	-2.0304
	401	701	1204	AK009725	Zfp180	-2.0303
	402	1122	36384	AK017783	Ankrd26	-2.02935
	403	703	1293	AF155511	Xk	-2.02931
	404	233	235	NM_009322	Tbr1	-2.02742
	405	913	3270	AK006591	1700034F02Rik	-2.02555
	406	755	1426	AK010208	Apol6	-2.02524
	407	965	5344	AK005197	Kirrel3	-2.02317
	408	674	1006	AK015128	4930413E20Rik	-2.02269
	409	140	187	NM_007966	Evx1	-2.02231
	410	508	645	NM_027044	Pfdn5	-2.02077
	411	1047	12295	AY046077	Nrarp	-2.01988
	412	198	231	AK006740	-	-2.01913
	413	484	555	AK006835	Hbp1	-2.01872
	414	28	126	AK014118	-	-2.01804
	415	81	149	AK008755	2210019I11Rik	-2.0141
	416	529	663	X16693	-	-2.0128
	417	851	2435	AK009915	Edem3	-2.01275
	418	1128	37484	AK020581	Slc30a6	-2.01253
	419	565	678	AK009063	Trak1	-2.01165
	420	267	267	AK017436	Bbx	-2.01046
	421	493	551	NM_010701	Lect1	-2.01005
	422	955	4461	AK010000	2310061I04Rik	-2.00949
	423	941	4107	NM_016723	Uchl3	-2.00875
	424	45	133	AK015283	4930432B10Rik	-2.00847
	425	9	108	NM_008565	Mcm4	-2.00712
	426	1074	17211	AK002967	-	-2.00649
	427	77	154	NM_013621	Olfr69	-2.0055
	428	651	885	NM_016678	Reck	-2.00492
	429	753	1440	AK006216	1700021K14Rik	-2.00382
	430	491	565	AK009140	Dpp8	-2.00332
	431	609	791	AK009532	2310029O18Rik	-2.00272
	432	532	687	AK016235	-	-2.00081
	433	867	2536	AK021085	C030015E24Rik	-1.99833
	434	465	500	AK015592	1700019G06Rik	-1.99831
	435	848	2316	AK006570	1700030O20Rik	-1.99734
	436	422	448	AF280401	Ms4a3	-1.99674
	437	1113	29032	NM_008470	Krt16	-1.99525
	438	816	1884	NM_013660	Sema4d	-1.99378
	439	1127	35959	NM_019764	Amotl2	-1.99234
	440	754	1453	NM_009680	Ap3b1	-1.99188
	441	192	230	AF016695	Muc2	-1.99155
	442	970	4973	NM_025903	Ifrd2	-1.99131
	443	496	584	AK012278	2700023E23Rik	-1.99119
	444	960	4678	AK003895	Prpf38b	-1.99027
	445	161	197	NM_009065	-	-1.98712
	446	634	900	NM_009089	Polr2a	-1.98669
	447	259	259	X07541	Abl1	-1.98609
	448	197	215	NM_026286	Ftmt	-1.98568
	449	782	1573	AF095729	-	-1.98499
	450	707	1167	NM_025953	-	-1.98466
	451	63	143	NM_020013	Fgf21	-1.98438
	452	649	885	AK006836	1700058P15Rik	-1.98219
	453	194	226	AK013343	Bclaf1	-1.98209
	454	553	722	AF282980	Ntm	-1.97842
	455	213	240	NM_019464	Sh3glb1	-1.97769
	456	211	239	AK012852	Zcrb1	-1.97568
	457	899	3038	AK005580	1700001D01Rik	-1.97378
	458	579	726	AK013042	2810408A11Rik	-1.97238
	459	558	648	AK017043	4933433H22Rik	-1.97236
	460	8	108	AF093697	-	-1.96761
	461	906	3067	NM_026300	4930549C01Rik	-1.96564
	462	587	726	NM_017395	Rfx5	-1.96533
	463	475	513	NM_009384	Tiam1	-1.96376
	464	1103	26575	NM_029509	5830443L24Rik	-1.96253
	465	164	211	AK005461	Tbc1d5	-1.96099
	466	860	2629	AK019601	4930439A04Rik	-1.95863
	467	870	2513	AF117832	Ppm1l	-1.95714
	468	948	4561	AF327929	Rab34	-1.95508
	469	226	248	NM_026459	Ccdc70	-1.95268
	470	1085	20331	AK016615	4933402E15Rik	-1.9515
	471	52	129	NM_020290	Olfr690	-1.94855
	472	921	3495	NM_019648	Metap2	-1.94819
	473	435	462	AK004214	Gmeb1	-1.9474
	474	374	386	AK011914	Rnaseh2b	-1.94566
	475	372	390	NM_007961	Etv6	-1.9449
	476	761	1575	NM_008118	Gif	-1.9422
	477	448	518	U60001	Hint1	-1.94186
	478	1081	18927	NM_010509	Ifnar2	-1.9394
	479	1079	17421	NM_011361	Sgk1	-1.93785
	480	1040	10128	NM_021519	Edf1	-1.93614
	481	676	1042	NM_007831	Dcc	-1.93523
	482	66	135	NM_021452	Kcnmb4	-1.93493
	483	12	108	AK002255	0610006L08Rik	-1.93409
	484	306	320	AK009878	Txndc15	-1.93148
	485	30	129	NM_030554	Rab27b	-1.93072
	486	1061	13917	NM_008844	Pip5k1c	-1.93044
	487	388	402	AK008833	2210404O09Rik	-1.92968
	488	406	422	NM_011418	Smarcb1	-1.92947
	489	642	908	AK006721	1700048B10Rik	-1.92926
	490	813	1880	NM_023517	-	-1.92878
	491	282	285	NM_025558	Cyb5b	-1.92852
	492	362	370	NM_007892	E2f5	-1.92697
	493	799	1780	NM_009177	St3gal1	-1.9264
	494	402	451	AK021298	Srbd1	-1.92511
	495	672	988	AK016128	4930555F03Rik	-1.92492
	496	778	1568	U30240	-	-1.92461
	497	1026	10161	NM_027288	Manba	-1.92425
	498	345	371	AK018998	Tmsb15a	-1.92323
	499	357	367	AK015588	4930478M09Rik	-1.92277
	500	408	434	NM_008237	Hes3	-1.92197
	501	1032	10375	NM_010837	Mtap6	-1.92182
	502	284	282	AF289487	Asph	-1.92142
	503	762	1532	AK016697	4933406J10Rik	-1.92095
	504	1115	28435	NM_009423	Traf4	-1.91907
	505	763	1557	NM_027650	Speer3	-1.91822
	506	205	234	NM_011734	Siae	-1.91722
	507	1055	13359	NM_009738	Bche	-1.91659
	508	1080	18002	AK019785	A730035I17Rik	-1.91464
	509	145	194	AB041543	Krba1	-1.91345
	510	191	221	NM_010638	Klf9	-1.91337
	511	324	324	AK005211	1500011H22Rik	-1.91008
	512	516	611	NM_010231	Fmo1	-1.90976
	513	697	1072	AF139194	Slc9a3	-1.90679
	514	378	384	NM_009196	Slc16a1	-1.9057
	515	466	488	AK003902	1110021L09Rik	-1.90545
	516	1035	9862	AB035322	Aif1l	-1.90426
	517	13	112	Z78145	Mast4	-1.90198
	518	371	395	AK021396	E130119H09Rik	-1.90029
	519	133	177	NM_018798	Ubqln2	-1.89868
	520	683	1064	AF139642	Gpr45	-1.89504
	521	461	517	AK018621	Arl14	-1.89438
	522	470	520	AK002893	Txndc9	-1.89432
	523	1013	8161	NM_019765	Clip1	-1.89329
	524	1129	37155	AK021289	D530015H24Rik	-1.89283
	525	438	455	AK017976	5830437K03Rik	-1.8924
	526	640	874	NM_019450	Il1f6	-1.88954
	527	1015	8028	AK012725	Cytsb	-1.88759
	528	760	1517	AK013323	Dnajc22	-1.88583
	529	910	3211	NM_011645	Prss3	-1.88393
	530	1078	16614	NM_020035	Pigo	-1.88303
	531	901	3055	AK008190	2010011I20Rik	-1.88085
	532	456	486	AK018062	5830487J09Rik	-1.8798
	533	76	142	NM_009023	Rapsn	-1.87953
	534	273	269	AK019878	Saal1	-1.87821
	535	764	1523	NM_009616	Adam19	-1.87777
	536	852	2306	NM_007552	Bmi1	-1.87594
	537	629	859	AB002663	Ncf1	-1.87532
	538	1095	22697	AK006306	1700024K11Rik	-1.87224
	539	1092	19533	AF063095	Sel1l	-1.87222
	540	94	154	AB037665	Rpl38	-1.87115
	541	952	4275	AK006702	1700047A11Rik	-1.87089
	542	1002	6988	AF093558	-	-1.8698
	543	896	3097	AK017253	5430401F13Rik	-1.86949
	544	131	180	NM_010448	Hnrnpab	-1.86932
	545	643	901	NM_027205	-	-1.86908
	546	389	395	NM_007514	Slc7a2	-1.86855
	547	554	653	M30209	-	-1.86844
	548	298	290	AK005670	Cst12	-1.86743
	549	566	696	NM_007872	Dnmt3a	-1.86654
	550	343	358	AF184275	Fbxo18	-1.86576
	551	614	845	NM_011695	Vdac2	-1.86568
	552	494	555	AK012015	Exosc1	-1.86473
	553	1065	15194	NM_010325	Got2	-1.86371
	554	196	217	BC002291	C030048H21Rik	-1.86247
	555	653	919	AK015396	4930447A16Rik	-1.86175
	556	838	2098	AK020684	9930101C24Rik	-1.86139
	557	933	3834	NM_008194	Gyk	-1.86138
	558	258	259	AK003911	Crkl	-1.86077
	559	379	366	AK003832	1110019O10Rik	-1.85983
	560	141	188	AK014745	4833421G17Rik	-1.8598
	561	922	3418	NM_008916	Inpp5k	-1.85818
	562	770	1561	NM_009769	Klf5	-1.85637
	563	1051	12016	NM_024172	Hspbp1	-1.85601
	564	864	2373	NM_008091	Gata3	-1.85546
	565	58	142	NM_011596	Atp6v0a2	-1.85514
	566	831	1975	NM_009452	Tnfsf4	-1.85487
	567	563	664	AK020085	6030490B17Rik	-1.85231
	568	11	108	NM_025736	Ttc35	-1.85203
	569	1009	7835	AF235006	Il24	-1.85153
	570	622	844	AB010361	Zfp160	-1.85124
	571	502	543	NM_013646	Rora	-1.85107
	572	617	805	NM_019995	D3Ertd300e	-1.85095
	573	336	341	Y08382	Dab1	-1.85079
	574	124	180	AK013957	3110001K24Rik	-1.85068
	575	888	2779	NM_009268	Spt2	-1.85044
	576	750	1349	NM_008759	Sebox	-1.84951
	577	657	959	AK013680	2900053O20Rik	-1.84942
	578	667	985	NM_007653	Cd63	-1.8464
	579	509	628	AK020851	A930013F10Rik	-1.84602
	580	983	5882	AK020589	Cstad	-1.84576
	581	919	3514	NM_018865	Wisp1	-1.84558
	582	159	197	U29512	Zfp81	-1.84438
	583	981	5598	NM_019478	Pqbp1	-1.84423
	584	659	1026	AK018495	9030409C19Rik	-1.84388
	585	400	443	AK016301	4930578G10Rik	-1.84338
	586	459	472	AK018418	Zbtb41	-1.84271
	587	985	5920	AK014176	3110045A19Rik	-1.84199
	588	821	1878	NM_009005	Rab7	-1.84197
	589	1096	22850	AF290967	Igh-V7183	-1.84133
	590	321	326	AK016523	4932414N04Rik	-1.8373
	591	606	814	AF218295	Slc4a7	-1.83696
	592	953	4435	U22015	Uimc1	-1.83694
	593	425	440	NM_026055	Rpl39	-1.83644
	594	1001	7068	BC002198	Ankrd10	-1.83577
	595	326	337	AK004418	Synpo2	-1.83493
	596	1017	8191	AK011170	Ddrgk1	-1.83407
	597	607	784	AK004807	Klk9	-1.83392
	598	5	97	NM_016874	Deaf1	-1.8332
	599	540	690	NM_008974	Ptp4a2	-1.83317
	600	544	648	NM_021506	Sh3rf1	-1.83288
	601	911	2957	AK020272	5033406O09Rik	-1.83192
	602	951	4504	AK019853	Dip2a	-1.8305
	603	478	494	NM_016805	Hnrnpu	-1.83027
	604	1054	12367	AK006079	1700018B08Rik	-1.83014
	605	340	347	NM_011131	Pold1	-1.82667
	606	20	117	NM_012035	Trpc7	-1.82624
	607	391	401	NM_008637	Nudt1	-1.826
	608	936	3786	U92843	Siglec1	-1.82581
	609	1050	11842	AK012889	6330439K17Rik	-1.82464
	610	266	263	AK006038	1700025E21Rik	-1.82451
	611	165	211	NM_020267	Trim44	-1.82357
	612	82	144	NM_025589	Rpl36al	-1.82196
	613	88	156	NM_013529	Gfpt2	-1.82001
	614	19	117	NM_009848	Entpd1	-1.81943
	615	101	155	NM_026165	Slc25a46	-1.8193
	616	1104	26547	NM_009207	Slc4a2	-1.81901
	617	238	243	NM_008779	Cntn3	-1.81878
	618	835	2114	NM_013597	-	-1.8186
	619	536	697	NM_027157	Krtap1-5	-1.81859
	620	1011	8036	AK007309	1700128E19Rik	-1.81753
	621	105	156	NM_010737	Klrb1a	-1.81743
	622	360	378	Z83808	Dync1h1	-1.81719
	623	824	1884	NM_012026	Rgnef	-1.81588
	624	449	481	AK017618	Rif1	-1.81378
	625	573	748	AK013293	2810442N19Rik	-1.81315
	626	987	5763	BC004827	Psat1	-1.81282
	627	469	537	NM_008177	Grpr	-1.81244
	628	102	153	AK008890	Zfp84	-1.81207
	629	664	1077	NM_021878	Jarid2	-1.81095
	630	798	1768	AK007270	Spaca1	-1.81012
	631	1071	15061	NM_007408	Adfp	-1.81006
	632	32	128	AK008676	Rbm35a	-1.8092
	633	1024	9066	AK021325	D730003I15Rik	-1.80681
	634	964	5116	AK011552	Ppp1r10	-1.80669
	635	1056	13243	AK007116	1700104A03Rik	-1.80661
	636	514	596	U62906	Zkscan14	-1.80648
	637	451	473	AK005717	1700007I08Rik	-1.80523
	638	83	144	NM_026526	N6amt2	-1.8029
	639	541	638	NM_011694	Vdac1	-1.80257
	640	289	298	NM_008380	Inhba	-1.80209
	641	229	238	NM_016871	Tomm40	-1.80088
	642	515	601	AK016003	4930539N22Rik	-1.80078
	643	1052	11614	BC014684	Slc7a13	-1.8007
	644	806	1753	NM_009564	Zfp64	-1.79979
	645	1111	27974	NM_009028	Rasl2-9	-1.79895
	646	1038	10106	X16198	-	-1.79726
	647	884	2821	NM_019959	C1qtnf1	-1.79647
	648	525	628	AF305709	Cxcr6	-1.79457
	649	1006	7565	AK018293	Grhpr	-1.79408
	650	47	126	NM_017466	Ccrl2	-1.79248
	651	366	372	NM_007395	Acvr1b	-1.7913
	652	1063	14889	AK008338	-	-1.79094
	653	369	388	NM_026487	Atad1	-1.79093
	654	68	133	AK020841	Sphkap	-1.79066
	655	829	1879	AK017525	Cherp	-1.79055
	656	943	4097	AK021293	Stbd1	-1.78937
	657	623	838	AK004731	Pkp2	-1.78873
	658	232	228	AK019314	2900016G23Rik	-1.78867
	659	714	1163	NM_008895	Pomc	-1.78807
	660	219	247	AK013000	Zfp661	-1.78761
	661	125	176	NM_011225	Rab18	-1.78732
	662	220	228	AJ251641	Sync	-1.78484
	663	992	6117	BC002295	Dohh	-1.78463
	664	488	509	NM_008479	Lag3	-1.78382
	665	401	443	AK009210	2310007J06Rik	-1.78321
	666	1112	27935	NM_011633	Traf5	-1.7823
	667	1021	8413	NM_007965	Evl	-1.78006
	668	254	253	Y12879	Ccbp2	-1.77946
	669	742	1293	NM_026410	Cdca5	-1.77924
	670	1066	15825	AK018957	Antxrl	-1.77824
	671	70	135	BC003900	Ncaph2	-1.77746
	672	1049	11780	AK006413	1700027F09Rik	-1.77541
	673	822	1854	AK004337	Maoa	-1.77521
	674	940	3970	X65094	-	-1.77408
	675	585	758	AK017491	Mipep	-1.77399
	676	601	827	AK012851	2810032G03Rik	-1.77364
	677	409	432	AF206720	Apbb1	-1.77096
	678	123	175	AF235035	Tac4	-1.77096
	679	152	193	NM_008206	H2-Oa	-1.77095
	680	261	271	NM_012061	Cadps	-1.77084
	681	157	195	NM_013696	Trhr	-1.76992
	682	537	694	AK006785	1700054M17Rik	-1.76981
	683	900	2912	AK015569	4930425L21Rik	-1.76905
	684	604	833	AK015822	4930518C09Rik	-1.76777
	685	570	791	AK020450	2210020M01Rik	-1.76743
	686	801	1740	AK004787	Ndst1	-1.76672
	687	67	133	AK005035	1300017J02Rik	-1.76655
	688	560	647	NM_009146	Frrs1	-1.76585
	689	373	380	U27177	Rbl1	-1.76575
	690	998	6360	AK020710	A230103O09Rik	-1.76571
	691	25	115	M92419	Stfa3	-1.76561
	692	680	1045	AK013590	2900024J01Rik	-1.76538
	693	681	1027	NM_008860	Prkcz	-1.76429
	694	138	179	AK015455	4930453L07Rik	-1.76404
	695	137	176	NM_008606	Mmp11	-1.76356
	696	500	561	AK017368	5430431A17Rik	-1.76273
	697	280	281	NM_011784	Aplnr	-1.76189
	698	332	324	AF194972	Zcchc11	-1.76183
	699	796	1734	NM_025699	3230401D17Rik	-1.76093
	700	783	1653	NM_007710	Ckm	-1.76036
	701	768	1566	NM_013545	Ptpn6	-1.75992
	702	230	227	AK013046	2810408I11Rik	-1.75941
	703	355	352	AK006204	1700021G15Rik	-1.75835
	704	724	1187	AK016494	4931431B13Rik	-1.75813
	705	18	115	BC009085	Rab14	-1.75708
	706	1064	14887	AK018078	Gnaq	-1.75582
	707	79	150	NM_013867	Bcar3	-1.75527
	708	868	2501	AK003497	1110006G14Rik	-1.75525
	709	842	2061	AK005066	Amdhd1	-1.75426
	710	993	5951	AK003919	Sp6	-1.75283
	711	1088	19507	BC005487	Rcn3	-1.75187
	712	807	1712	AK010450	Nup93	-1.75113
	713	973	5004	AK018860	1700054K02Rik	-1.75021
	714	721	1214	NM_009184	Ptk6	-1.74956
	715	908	3113	AK014585	Unc84a	-1.74939
	716	492	548	AK019330	Ntf5	-1.74933
	717	114	165	AK012843	2810030E01Rik	-1.74885
	718	745	1307	AF289185	-	-1.74883
	719	1091	19737	NM_019752	Htra2	-1.74715
	720	206	228	NM_026128	4930403L05Rik	-1.74714
	721	246	251	BC002097	Ndufc2	-1.74597
	722	171	209	BC014757	Spryd4	-1.74553
	723	766	1523	AF020191	Dmrtb1	-1.74355
	724	656	926	AK007183	1700112L15Rik	-1.74301
	725	223	242	NM_008729	Ctnnd2	-1.74247
	726	397	408	NM_019998	Alg2	-1.74133
	727	543	633	NM_026352	Ppid	-1.74118
	728	454	469	BC003982	Abhd4	-1.74087
	729	925	3381	AK017551	Nol8	-1.74075
	730	767	1553	AK015041	Larp7	-1.74056
	731	15	111	NM_007870	Dnase1l3	-1.74031
	732	575	683	AK010452	D10Ertd610e	-1.73926
	733	384	385	AK015955	ENSMUSG00000079564	-1.73884
	734	545	639	AF357363	Snord16a	-1.73748
	735	847	2101	NM_010413	Hdac6	-1.73747
	736	1132	37775	AK006281	Exosc3	-1.73702
	737	938	3828	AK006145	1700020C07Rik	-1.73617
	738	1018	8293	NM_009822	Runx1t1	-1.73564
	739	889	2697	AK014036	Brip1	-1.73504
	740	337	351	AK017324	Ccdc127	-1.73342
	741	819	1902	AF069695	Serpinb2	-1.73254
	742	1019	8167	S74564	-	-1.73238
	743	626	842	AK017825	Oip5	-1.73187
	744	705	1209	NM_025437	Eif1ay	-1.7315
	745	142	195	AF001293	Ikzf3	-1.73136
	746	797	1732	AK004411	Mcm3ap	-1.72888
	747	1037	9794	AF229642	Otud5	-1.72787
	748	869	2419	NM_010637	Klf4	-1.72757
	749	61	141	M18316	-	-1.72695
	750	4	96	NM_028089	Cyp2c55	-1.72664
	751	316	317	NM_011889	2003-09-01	-1.72536
	752	33	127	M91458	Scp2	-1.72422
	753	322	319	AK021171	Rsbn1l	-1.72319
	754	818	1820	NM_011135	Cnot7	-1.72273
	755	407	417	NM_018734	Gbp3	-1.72229
	756	988	5719	NM_007926	Scye1	-1.72156
	757	710	1131	AB042155	Zic5	-1.71962
	758	329	320	NM_021470	Rnf32	-1.71933
	759	966	4901	AL365329	-	-1.71829
	760	437	447	AK015613	4930483C13Rik	-1.71782
	761	974	4980	AK013624	Anln	-1.71673
	762	687	1033	NM_026406	Rnf115	-1.7152
	763	898	3017	NM_023719	Txnip	-1.7151
	764	736	1387	AK009160	2310005A03Rik	-1.7145
	765	404	431	NM_009350	Adad1	-1.71298
	766	390	388	AK017887	Trim14	-1.71289
	767	655	930	BC004081	Arfgap3	-1.71224
	768	1101	25298	AK014376	Caskin1	-1.71181
	769	10	106	AK005740	1700007N14Rik	-1.71084
	770	547	654	AF029745	-	-1.71046
	771	1107	26026	NM_007498	Atf3	-1.70827
	772	249	251	BC002223	Ppp6c	-1.70809
	773	803	1704	AK013781	2900074G08Rik	-1.70728
	774	188	207	AK018394	Uevld	-1.70722
	775	382	374	U07207	-	-1.70576
	776	1125	34577	NM_010365	Gtf2i	-1.70496
	777	200	231	NM_007959	Etv2	-1.70449
	778	208	220	AK020847	Lrrc42	-1.70298
	779	95	149	AK018037	5830467E07Rik	-1.70267
	780	684	1012	AB033769	Klra17	-1.70217
	781	153	192	AK016114	Ccdc83	-1.7005
	782	691	1069	NM_008055	Fzd4	-1.69925
	783	596	770	AK015321	4930435E12Rik	-1.69882
	784	120	169	AB061228	Olfr73	-1.69715
	785	505	566	NM_007444	Amd2	-1.69621
	786	546	619	NM_007765	Crmp1	-1.69454
	787	308	316	AK004654	Syde1	-1.69426
	788	1048	11585	AK019606	4930441H08Rik	-1.6935
	789	301	303	NM_008537	Amacr	-1.69263
	790	392	403	AK016757	Ankrd45	-1.69204
	791	935	3672	NM_008619	Mov10	-1.69058
	792	1005	7430	AK015833	Mmd2	-1.6904
	793	445	514	M15525	Lamb1-1	-1.68996
	794	865	2366	AK016367	-	-1.68994
	795	281	281	NM_019926	Mtm1	-1.68897
	796	185	202	AF263743	Erbb2ip	-1.68799
	797	873	2302	NM_009758	Bmpr1a	-1.68784
	798	40	128	AK006255	1700022P22Rik	-1.68758
	799	423	436	NM_020583	Isg20	-1.6871
	800	286	287	NM_008397	Itga6	-1.6857
	801	738	1241	AK007358	1810007C17Rik	-1.68469
	802	55	130	NM_030733	Gpr63	-1.68425
	803	882	2769	AK008591	2010320H13Rik	-1.68179
	804	855	2189	AK011360	Ptms	-1.68147
	805	682	1031	AF102519	Olfr45	-1.68078
	806	975	4927	NM_009438	Rpl13a	-1.68044
	807	645	913	AF246218	Shkbp1	-1.68004
	808	126	175	U05284	-	-1.6789
	809	670	956	AK016678	Als2cr12	-1.6779
	810	804	1629	AF397208	Zfp358	-1.6777
	811	463	489	AK017448	Wrb	-1.6762
	812	312	306	AK010837	Mettl4	-1.67562
	813	779	1401	NM_016698	Rnf10	-1.67548
	814	923	3374	BC006061	2010111I01Rik	-1.67537
	815	874	2434	BC009020	Zcchc14	-1.67461
	816	335	338	NM_008744	Ntn1	-1.67285
	817	290	292	NM_019586	Ube2j1	-1.67272
	818	861	2262	AK019584	4930425K24Rik	-1.67227
	819	787	1575	BC006701	Ubxn1	-1.67064
	820	781	1430	AK021406	Ubr2	-1.6701
	821	654	912	AK009086	Krtap26-1	-1.66992
	822	412	414	NM_008024	Foxl1	-1.66982
	823	972	4999	NM_009375	Tg	-1.66902
	824	512	595	NM_010301	Gna11	-1.6689
	825	934	3718	NM_018883	Camkk1	-1.66823
	826	212	231	BC010639	Adprhl2	-1.66806
	827	170	205	AK012724	Fam53c	-1.66679
	828	235	233	BC004831	Smox	-1.66645
	829	961	4904	AK012833	Zcchc12	-1.66593
	830	38	125	AJ010223	Dtnb	-1.66567
	831	1004	7328	AK016862	4933421H06Rik	-1.66489
	832	699	1103	NM_008151	Gpr12	-1.66335
	833	924	3329	AF269152	Tm9sf1	-1.66332
	834	48	124	AF343751	Akap9	-1.66241
	835	729	1279	AK015587	4930478L05Rik	-1.66223
	836	222	229	AK017879	5730590G19Rik	-1.6618
	837	550	701	NM_011317	Khdrbs1	-1.6611
	838	947	4205	NM_021280	Plcg1	-1.66075
	839	1014	8125	NM_015781	Nap1l1	-1.65955
	840	1108	25927	AK003979	Angel1	-1.65758
	841	182	197	AK020378	9330161L09Rik	-1.65743
	842	7	100	NM_011541	Tcea1	-1.65719
	843	27	115	AF146224	Hmg20b	-1.65661
	844	54	123	BC007185	Tspan2	-1.65454
	845	630	830	AK021303	D530031A16Rik	-1.6543
	846	1007	6953	NM_009203	Slc22a12	-1.65258
	847	474	517	AK014500	Dync2h1	-1.6523
	848	1030	10012	M64429	-	-1.65204
	849	890	2591	NM_008956	Ptbp1	-1.65178
	850	627	844	AK016946	4933427D14Rik	-1.65175
	851	639	837	NM_007905	Phc1	-1.65118
	852	144	190	AK020294	Furin	-1.65025
	853	717	1131	AK016050	4930546E12Rik	-1.64917
	854	313	316	AK017720	5730492I20Rik	-1.64878
	855	349	341	AJ279952	-	-1.64684
	856	243	244	AK017446	5530402H23Rik	-1.64556
	857	36	122	NM_009367	Tgfb2	-1.64523
	858	990	5870	AK014915	Nipbl	-1.64522
	859	665	995	AK012221	2700008G24Rik	-1.64516
	860	71	136	U91923	Ppig	-1.64468
	861	393	401	NM_019810	Slc5a1	-1.64373
	862	444	510	NM_007854	Slc29a2	-1.64327
	863	1044	11784	AY040840	Dus3l	-1.64316
	864	1010	7706	BC004739	Rnf26	-1.6427
	865	749	1274	AF064782	1110033M05Rik	-1.64219
	866	1046	12324	NM_021600	Chrnd	-1.64195
	867	283	279	U49951	Ysk4	-1.64189
	868	183	197	X07969	Xlr	-1.64141
	869	151	192	AF282290	Olfr930	-1.64132
	870	325	318	AK020986	B230204H03Rik	-1.64084
	871	739	1211	BC005613	Lpp	-1.6402
	872	522	580	AK009098	2310002L13Rik	-1.63888
	873	527	631	AK018190	B3galt1	-1.63861
	874	467	512	AY050309	Nphs2	-1.63846
	875	1016	7997	AK013712	2900057B20Rik	-1.63828
	876	837	2034	NM_007381	Acadl	-1.63763
	877	338	345	AK021117	Rsf1	-1.63685
	878	1033	9802	NM_008726	Nppb	-1.63663
	879	260	266	NM_029519	Rap2a	-1.63653
	880	256	252	X07808	-	-1.63502
	881	1123	33622	AK007413	1810009O10Rik	-1.63484
	882	1003	7233	AB049632	Mrpl1	-1.63425
	883	786	1619	NM_026648	Lrrc50	-1.6337
	884	878	2415	AK003173	1100001I12Rik	-1.63365
	885	945	4199	BF163506	Gsto1	-1.63267
	886	1106	25494	AF357386	-	-1.63242
	887	51	125	AK003197	Kti12	-1.63158
	888	307	309	AK013494	2900006K08Rik	-1.63119
	889	663	1063	AF033664	Baz1a	-1.63043
	890	1008	7104	AK003211	1110001D15Rik	-1.62984
	891	162	199	NM_008147	Gp49a	-1.62957
	892	726	1162	AY037837	Ssbp2	-1.62796
	893	418	417	AK004975	Ap2b1	-1.62772
	894	621	825	NM_009440	Tsx	-1.62728
	895	115	161	AK011141	Megf6	-1.62699
	896	354	333	AF408400	Ppp1r14d	-1.62696
	897	1062	13882	AK017364	5430430B14Rik	-1.62651
	898	485	521	AK016504	Nat11	-1.62621
	899	1116	27523	AK021008	B230219D22Rik	-1.62598
	900	1118	29752	NM_008761	Fxyd5	-1.62583
	901	979	5404	AF072773	-	-1.62581
	902	1070	15047	NM_018862	Agpat1	-1.62578
	903	160	191	NM_007690	Chd1	-1.62532
	904	843	2012	AF357409	Snora81	-1.62506
	905	549	648	NM_011751	-	-1.62492
	906	130	178	AK012060	Smurf2	-1.62491
	907	982	5431	NM_013699	Ubp1	-1.6248
	908	386	384	AK015457	Heatr7b2	-1.62358
	909	132	175	NM_028279	Naalad2	-1.62206
	910	104	154	AK012638	2810002D19Rik	-1.62102
	911	734	1296	AK006770	1700052K07Rik	-1.62091
	912	897	2978	AK016798	2012-09-01	-1.62079
	913	84	142	AK020600	Zfp449	-1.62045
	914	555	633	AK015042	4930402C01Rik	-1.62029
	915	361	367	Z12138	-	-1.61911
	916	413	397	NM_008480	Lama1	-1.61907
	917	348	338	NM_019963	Stat2	-1.61871
	918	225	235	NM_011074	Pftk1	-1.61866
	919	920	3335	AF343079	Atad3a	-1.6182
	920	929	4018	NM_013655	Cxcl12	-1.6174
	921	457	468	NM_020488	Gabrq	-1.61731
	922	784	1616	AK020086	6030492E11Rik	-1.61725
	923	528	626	NM_008828	Pgk1	-1.61706
	924	856	2299	M60393	-	-1.61688
	925	16	110	AK018115	Btbd11	-1.61684
	926	441	482	X51742	-	-1.61642
	927	912	2906	AK019693	Eif4g3	-1.61636
	928	1093	19450	NM_011985	Mmp23	-1.61606
	929	1105	25451	Z22092	-	-1.61533
	930	1135	39746	AK017000	4933430N04Rik	-1.61513
	931	1023	8416	M55697	-	-1.61471
	932	279	266	NM_015805	Atp9b	-1.61356
	933	894	2837	NM_015752	Sufu	-1.61339
	934	902	2945	AK007061	Dusp21	-1.61299
	935	557	636	AK009212	Senp2	-1.61222
	936	582	711	NM_024244	Fam13c	-1.61111
	937	39	124	NM_026543	3010026O09Rik	-1.6109
	938	216	241	NM_019631	Tmem45a	-1.61016
	939	828	1786	NM_011484	Stam	-1.6096
	940	845	2004	NM_025560	1810049H13Rik	-1.60918
	941	405	405	AK013768	Add2	-1.60748
	942	971	4851	BF578503	-	-1.60676
	943	26	116	AK004289	1110057P08Rik	-1.60557
	944	179	185	AK017182	5033421C21Rik	-1.60536
	945	272	259	NM_016895	Ak2	-1.6053
	946	135	173	U72679	Fh1	-1.60461
	947	257	253	AF026489	Spnb3	-1.6043
	948	6	97	BC011220	Erlin1	-1.60334
	949	613	816	NM_019934	Sec1	-1.6031
	950	727	1139	NM_013844	Zfp68	-1.60232
	951	733	1235	NM_025660	Ribc1	-1.60205
	952	678	1026	AK009753	Fmo2	-1.60186
	953	481	500	AK017799	Nudt21	-1.60175
	954	635	842	L08221	-	-1.60157
	955	1126	34128	AF155546	Noc2l	-1.60154
	956	116	161	J05185	P4hb	-1.60029
	957	1039	9599	AK015331	4930438A08Rik	-1.59885
	958	236	237	AK020908	A930030B21Rik	-1.59855
	959	863	2218	NM_019874	Dnajb5	-1.59825
	960	748	1287	AK017417	5430440L12Rik	-1.59677
	961	207	214	AK005877	1700011M02Rik	-1.59635
	962	583	707	AK006843	1700060J05Rik	-1.59485
	963	368	375	BC008545	Wdr23	-1.59466
	964	892	2781	AK017969	5830434F19Rik	-1.5943
	965	891	2748	AK020587	Pgm5	-1.59094
	966	995	6531	NM_008149	Gpam	-1.58983
	967	647	884	NM_019488	Slc2a8	-1.58967
	968	959	4375	AK019851	Zfp687	-1.58949
	969	424	427	NM_019921	Akap10	-1.58759
	970	1069	14896	AB029329	Smap2	-1.58715
	971	759	1415	AF090190	Kif1b	-1.5866
	972	110	162	BC006578	Pdcl	-1.58639
	973	1058	13516	AK011332	Hdac8	-1.58601
	974	839	2004	AK020996	B230207M22Rik	-1.58386
	975	430	432	AK019761	4930552P06Rik	-1.58384
	976	31	126	AK014921	4921518J05Rik	-1.58375
	977	930	3995	NM_011445	Sox6	-1.58282
	978	692	1066	NM_009353	Terf2	-1.58245
	979	603	816	AK015108	4930406M16Rik	-1.58221
	980	673	948	AK007894	Ndufaf2	-1.58151
	981	780	1410	AK010187	Sar1b	-1.58085
	982	1041	9487	U78179	Accn2	-1.57989
	983	812	1774	AK020000	5830407P18Rik	-1.57957
	984	744	1266	NM_009328	Tcf15	-1.57943
	985	871	2368	AK013946	Rnf168	-1.57939
	986	520	566	AK004770	Zc3hav1	-1.57915
	987	809	1694	NM_026020	Rplp2	-1.57736
	988	939	3876	BC002157	Osbpl9	-1.5758
	989	217	240	NM_018811	Abhd2	-1.57577
	990	288	295	AK018087	6230414M07Rik	-1.57564
	991	29	121	AK018295	Jakmip2	-1.57287
	992	330	314	NM_011252	Rbmx	-1.57229
	993	513	568	X17459	Rbpj	-1.57206
	994	420	426	AF162224	Angptl3	-1.57193
	995	248	246	BC008529	Saps3	-1.57071
	996	846	2072	NM_028333	Angptl1	-1.56957
	997	375	372	AK014724	4833419E13Rik	-1.56955
	998	253	251	L33406	Umod	-1.56874
	999	184	195	AF326314	Pcdhb21	-1.56862
	1000	1119	29788	NM_019767	Arpc1a	-1.56852
	1001	562	632	NM_009652	Akt1	-1.56833
	1002	693	1035	BC003459	Rpl4	-1.56805
	1003	64	136	NM_011326	Scnn1g	-1.56794
	1004	1110	26966	NM_007768	Crp	-1.56703
	1005	887	2637	NM_007509	Atp6v1b2	-1.56694
	1006	1053	11588	U90333	Aqr	-1.56667
	1007	689	966	AK013361	Ubash3b	-1.56655
	1008	773	1462	BC010485	Ildr1	-1.56626
	1009	176	200	AK014506	4631402F24Rik	-1.56622
	1010	14	108	AK016340	Gstt4	-1.56543
	1011	247	243	NM_007550	Blm	-1.56538
	1012	1083	18043	AK016539	4932431P20Rik	-1.56537
	1013	169	199	NM_008312	Htr2c	-1.56524
	1014	857	2261	NM_007458	Ap2a1	-1.56471
	1015	195	214	AK015279	4930431P03Rik	-1.56468
	1016	776	1500	U55550	-	-1.56404
	1017	385	376	AK018388	Frem2	-1.5634
	1018	100	149	NM_008143	Gnb2l1	-1.56237
	1019	879	2449	AK018241	Adhfe1	-1.5619
	1020	747	1286	AK006667	Itpripl1	-1.56073
	1021	567	674	AK016247	Pfkfb2	-1.56025
	1022	364	350	BC004705	Dok4	-1.55953
	1023	628	818	AK014123	3110035E14Rik	-1.55927
	1024	577	666	AK021158	-	-1.55808
	1025	638	828	AK018576	9030625G05Rik	-1.55807
	1026	690	1027	NM_009186	Sfrs10	-1.55759
	1027	599	756	NM_021349	Tnfrsf13b	-1.55698
	1028	318	305	NM_011170	Prnp	-1.55675
	1029	275	264	NM_030005	-	-1.55655
	1030	1022	8146	NM_008021	-	-1.55622
	1031	347	335	AK020553	-	-1.55578
	1032	1		BC013471	Tmco4	-1.55577
	1033	73	137	AK004311	1110059G02Rik	-1.55556
	1034	1072	14583	AK017674	5730458M16Rik	-1.55285
	1035	265	255	AK009004	2300002D11Rik	-1.55204
	1036	3	95	AF374476	Glcci1	-1.55174
	1037	1036	9241	NM_020330	Adam21	-1.55165
	1038	427	436	NM_009335	Tcfap2c	-1.55102
	1039	886	2656	AF320615	Traf3	-1.55093
	1040	695	1045	BC003335	Rfc4	-1.55065
	1041	1109	25910	BC004596	Hars2	-1.55034
	1042	1117	28418	NM_011527	Tal1	-1.54982
	1043	263	253	AK004361	Pphln1	-1.54965
	1044	24	112	NM_030736	V1rd14	-1.54872
	1045	180	187	NM_013606	Mx2	-1.54808
	1046	396	397	NM_026578	Gar1	-1.54785
	1047	65	133	AK010436	2410007B07Rik	-1.54701
	1048	309	315	AK013095	Rfc3	-1.5468
	1049	519	566	X56712	-	-1.54671
	1050	826	1792	AK020116	6720427H10Rik	-1.54597
	1051	458	451.2	AL450395	Lonrf3	-1.54479
	1052	1089	19189	AK018095	6230424C14Rik	-1.54417
	1053	117	166	NM_008728	Npr3	-1.54401
	1054	602	800	AK015383	4930444M15Rik	-1.54342
	1055	1099	23411	AK008696	2210010C17Rik	-1.5434
	1056	793	1673	BC003957	Fam131a	-1.54264
	1057	503	518	AF290877	Wasf1	-1.5423
	1058	93	150	AK016360	4930587A21Rik	-1.54216
	1059	1120	32154	Z12190	-	-1.5417
	1060	234	223	AK016232	Zfp821	-1.54071
	1061	926	3447	NM_008238	Foxn1	-1.53976
	1062	381	360	AK013401	Lrrc8d	-1.53884
	1063	146	189	NM_008896	-	-1.53813
	1064	800	1698	AK007093	1700096K11Rik	-1.53633
	1065	885	2607	NM_013571	Ksr1	-1.53571
	1066	771	1483	NM_020626	Tmem27	-1.53431
	1067	956	4278	AF287893	Gopc	-1.53392
	1068	240	239	AK015573	Rnase10	-1.53385
	1069	426	441	NM_018879	Tusc4	-1.53349
	1070	792	1646	NM_007927	Emd	-1.53342
	1071	2	88	AK014683	4833412C05Rik	-1.53172
	1072	872	2364	AK008287	Polr2k	-1.53108
	1073	1075	16430	AK019614	4930445N06Rik	-1.52998
	1074	204	223	NM_020575	March7	-1.52985
	1075	251	246	AF068898	Cacnb1	-1.52958
	1076	287	283	NM_008425	Kcnj2	-1.52927
	1077	414	397	NM_009284	Stat6	-1.52632
	1078	320	314	NM_010304	Gna15	-1.52596
	1079	876	2456	NM_026441	Pef1	-1.5257
	1080	1098	23024	BC012216	Crk	-1.5257
	1081	542	615	AK021050	-	-1.52542
	1082	758	1397	NM_010791	Meox1	-1.52497
	1083	421	427	AK015012	4921537P18Rik	-1.52488
	1084	637	852	AF157687	-	-1.52464
	1085	203	229	AK021067	C030011L09Rik	-1.52352
	1086	719	1137	AK020582	9530032E18Rik	-1.5231
	1087	317	301	AF313913	Omt2b	-1.5229
	1088	859	2458	AK004376	Lyrm1	-1.52229
	1089	111	157	NM_008141	Gnat2	-1.52154
	1090	231	222	NM_013783	Mmel1	-1.52107
	1091	918	3418	AK008903	2210411M09Rik	-1.52044
	1092	850	2190	NM_011822	Pigq	-1.52043
	1093	844	1988	BC013617	Asnsd1	-1.52015
	1094	174	204	AK006777	Man2a2	-1.52012
	1095	968	4774	NM_007415	Parp1	-1.51971
	1096	823	1758	NM_020578	Ehd3	-1.51956
	1097	119	166	AK015200	4930425K10Rik	-1.51859
	1098	1130	36289	AK017952	5830427D03Rik	-1.51792
	1099	472	505	AB041547	2010106G01Rik	-1.51769
	1100	620	799	M23362	Fgfr2	-1.51752
	1101	834	1946	AK014840	4921507P07Rik	-1.51666
	1102	239	244	AB016197	Kcnj16	-1.51649
	1103	881	2668	AF053956	Runx2	-1.51574
	1104	534	605	BC009134	Dock9	-1.51436
	1105	462	495	NM_008409	Itm2a	-1.51422
	1106	353	329	NM_008781	Pax3	-1.5137
	1107	905	2824	AK019904	Safb	-1.51308
	1108	417	413	AF176528	Fbxw14	-1.5127
	1109	777	1487	AF297221	Gmfg	-1.51234
	1110	291	278	AF309126	-	-1.51218
	1111	1097	22459	NM_011269	Rhag	-1.51082
	1112	932	3635	BC003430	Ssbp3	-1.51081
	1113	305	291	NM_019682	Dynll1	-1.51067
	1114	950	4276	AJ245945	Ngb	-1.50995
	1115	434	429	AK007799	-	-1.50935
	1116	376	373	AK015302	4933432K03Rik	-1.50907
	1117	978	5275	AK006151	1700020D12Rik	-1.50845
	1118	17	112	AK014763	4833424O15Rik	-1.50761
	1119	833	1946	NM_010095	Ebf2	-1.50751
	1120	740	1166	M20480	Nefl	-1.50726
	1121	199	221	AF288379	Klra20	-1.50633
	1122	1084	18607	BC006855	B230208H17Rik	-1.50578
	1123	1131	36804	AB006034	Cyp27b1	-1.5057
	1124	709	1091	NM_019659	Kcnj1	-1.50473
	1125	356	344	NM_011395	Slc22a3	-1.50431
	1126	517	567	D29931	-	-1.50387
	1127	346	345	NM_013626	Pam	-1.50374
	1128	377	366	NM_009243	Serpina1a	-1.50301
	1129	524	603	AK006029	1700016G14Rik	-1.50254
	1130	877	2368	AK015580	4930477J04Rik	-1.50192
	1131	1057	12533	NM_032005	Tbx19	-1.50117
	1132	399	411	AF172447	Mllt4	-1.50092
	1133	538	655	AF156547	Atp11c	-1.50088
	1134	836	1977	AK005541	Trmu	-1.50021
	1135	511	566	NM_025359	Tspan13	-1.50005

## Sheet: DEG Up >1.5
	Up-differentially expressed genes when herbal phosphatidylcholine was supplemented to hair lambs
	#	Cy3	Cy5	Id	Symdesc	Zscore
	1	195	1094	M10328	-	4.86914
	2	186	534	AK019648	4930479H17Rik	4.24076
	3	328	777	M34738	-	3.99868
	4	216	763	AK016169	-	3.93746
	5	297	991	AY036118	AY036118	3.71426
	6	89	235	X70032	Neb	3.68653
	7	1241	3854	AF357349	Snord23	3.58654
	8	85	263	K03466	Tuba4a	3.58405
	9	229	566	NM_010656	Sspn	3.41242
	10	183	460	U55665	-	3.36731
	11	70	133	AF011413	Vmn2r88	3.35756
	12	278	648	AK012938	Tmem107	3.30922
	13	727	1938	X96700	Pstpip1	3.29652
	14	149	313	AK015697	Efcab10	3.26724
	15	164	469	AF217545	Copg2as2	3.25814
	16	313	863	AK017115	4933439C10Rik	3.25013
	17	1439	4523	AK010410	Plekha4	3.18876
	18	1053	3086	AK016817	Gpr39	3.15981
	19	99	182	AK017013	4933431M02Rik	3.15894
	20	174	340	S74563	Igk-V21	3.14039
	21	529	1267	AF041946	-	3.13446
	22	423	1212	AK012262	Cmtm8	3.12643
	23	2324	8008	NM_024435	Nts	3.11985
	24	457	978	AB022163	Fbxw4	3.1171
	25	151	353	AF290964	-	3.10582
	26	65	126	NM_008334	Ifna7	3.10296
	27	65	126	U55645	-	3.09433
	28	145	303	AK003253	Kprp	3.07276
	29	486	1262	AF075717	Tiaf2	3.07116
	30	15205	39845	NM_011665	Ube2i	3.0579
	31	662	1807	X04231	-	3.05579
	32	1731	3958	NM_023207	-	3.04023
	33	594	1438	AF041896	-	3.03642
	34	847	2455	AK020466	9430052A13Rik	3.03496
	35	3510	9886	NM_009574	Zic2	2.98818
	36	631	1706	X77486	Dnmt1	2.97607
	37	265	605	BC015290	Ces2	2.95716
	38	2796	7320	AK011594	Ing1	2.94617
	39	568	1188	BC009080	Yipf1	2.93504
	40	953	3114	AK014261	3110079O15Rik	2.9328
	41	192	346	NM_013556	Hprt1	2.9316
	42	732	2169	AK013816	2900084C01Rik	2.92529
	43	352	791	AK014560	4632409D06Rik	2.91442
	44	126	254	M83063	-	2.90643
	45	767	2250	AF286212	Arvcf	2.89569
	46	514	1396	M37286	-	2.88455
	47	1205	3314	U50960	-	2.87579
	48	61	97	NM_025465	1810029B16Rik	2.87536
	49	134	260	U50962	Ctdsp1	2.87039
	50	218	487	AF041886	-	2.86046
	51	2696	6301	NM_026190	-	2.85399
	52	65	112	L10901	Gcap14	2.85187
	53	74	124	NM_010722	Lmnb2	2.84467
	54	169	297	NM_018733	Scn1a	2.84133
	55	295	626	AK018899	1700074G04Rik	2.83768
	56	141	281	AK011319	Zbed3	2.82158
	57	1699	4452	AF143687	Myo9b	2.81661
	58	1898	4824	AF220033	Trim7	2.80528
	59	391	1001	AK016400	Sirt4	2.79683
	60	15250	31741	AK016210	4930563M21Rik	2.78318
	61	356	867	AK006745	1700049J03Rik	2.76605
	62	1884	5371	BC004009	Farp1	2.76208
	63	161	329	AK009494	2310024H09Rik	2.75444
	64	482	900	NM_010352	Gsg1	2.7442
	65	249	499	NM_011343	Sec61g	2.73561
	66	106	164	AJ235938	Gm1069	2.73123
	67	592	1655	NM_009489	Vmn2r37	2.72452
	68	318	638	BC003195	Unk	2.72262
	69	176	436	AK020786	A430109H19Rik	2.7214
	70	3262	7337	U29238	-	2.71597
	71	990	2386	U43884	Id1	2.70778
	72	175	315	NM_009996	Cyp24a1	2.69643
	73	145	278	AK014863	4921511C04Rik	2.68368
	74	278	572	AJ231231	Gm1420	2.67393
	75	2408	4599	AK009547	2310030N02Rik	2.67207
	76	1801	3885	NM_010577	Itga5	2.668
	77	1342	3276	NM_007949	Ercc2	2.66623
	78	194	356	NM_025523	Ndufc1	2.66175
	79	140	217	M64164	Gm1420	2.66163
	80	488	1020	AK020126	6720454L20Rik	2.65887
	81	129	206	NM_016701	Nes	2.65612
	82	148	263	AF395083	Spata4	2.65587
	83	471	1080	NM_019414	Selenbp2	2.65359
	84	611	1381	AF019946	-	2.64978
	85	629	1507	AF162137	Cftr	2.64803
	86	636	1436	U29429	-	2.64254
	87	199	397	NM_019560	-	2.63951
	88	834	2330	AJ007954	-	2.63936
	89	163	328	M19894	-	2.63864
	90	202	374	AK009865	-	2.63817
	91	161	277	U25109	-	2.63443
	92	840	1904	AF012144	-	2.62819
	93	171	330	NM_013458	Add2	2.6272
	94	174	316	U23091	-	2.62623
	95	780	2235	AK010322	Rpusd4	2.62554
	96	581	1299	NM_010919	Nkx2-2	2.62284
	97	2954	7435	AK019721	4930535L15Rik	2.62175
	98	530	1196	X76684	Foxa1	2.61985
	99	239	492	BC012400	Acaa1a	2.61716
	100	258	466	BC006892	Ahnak	2.60747
	101	142	261	NM_010074	Dpp4	2.60711
	102	519	936	NM_016695	Mpp2	2.60372
	103	430	755	AK015865	4930521O17Rik	2.60358
	104	383	674	AK014639	Dnajc1	2.591
	105	4638	11282	AB028625	Reg3d	2.58958
	106	71	124	AK006077	1700018A14Rik	2.58416
	107	11966	26754	S37484	Agtr1a	2.57145
	108	61	111	AK016452	Ccdc105	2.567
	109	88	142	AK007228	Cby3	2.56224
	110	244	389	NM_011407	Slfn1	2.56001
	111	2827	6236	AK016287	4930573C08Rik	2.55584
	112	271	562	AK015872	Snx16	2.55184
	113	75	138	AK017563	5730415C11Rik	2.5518
	114	6157	13347	X04211	-	2.54854
	115	2001	4706	AF318480	-	2.54344
	116	2478	5337	AF252856	Rabac1	2.54315
	117	1891	4331	AK003873	Acot11	2.54264
	118	312	613	AF041944	-	2.53544
	119	122	208	NM_007431	Alpl	2.53239
	120	236	444	NM_028288	Cul4b	2.53089
	121	138	239	NM_026394	Lce1f	2.51781
	122	298	493	AF212998	Aspa	2.51673
	123	637	1455	AK013060	-	2.51658
	124	346	781	AK005575	1700001C07Rik	2.50736
	125	206	406	NM_012044	Pla2g2e	2.50565
	126	129	242	Y16459	-	2.50507
	127	80	118	AK018585	EG668108	2.50464
	128	293	503	AK009243	Avpi1	2.50279
	129	77	117	AK016136	4930555O08Rik	2.49983
	130	133	225	Z11664	Sos2	2.49902
	131	258	558	BC005641	Slc38a10	2.49759
	132	186	341	AF271045	Olfr523	2.49364
	133	262	512	AJ277219	-	2.49096
	134	3428	7303	AK020067	D10Wsu102e	2.49025
	135	68	120	M24264	Cyp2d11	2.48873
	136	1203	2948	M12305	-	2.48851
	137	143	248	NM_013617	Olfr65	2.48055
	138	7144	15178	AK005865	Spats1	2.47912
	139	175	329	AF248056	-	2.47231
	140	150	266	BC011070	Mef2d	2.47064
	141	556	1180	AF047389	Sox10	2.46944
	142	517	1004	NM_019443	Ndufa1	2.4687
	143	61	110	NM_009352	Terf1	2.46637
	144	2446	5699	BC015273	Raf1	2.4635
	145	76	134	X16496	-	2.45994
	146	234	445	S82156	-	2.43673
	147	80	137	Z12379	-	2.43621
	148	73	121	AF044335	Cdkn2a	2.43325
	149	239	396	NM_011128	Pnliprp2	2.43202
	150	1056	2340	AK009325	Spsb3	2.42983
	151	239	429	AK008176	-	2.42729
	152	243	366	AK020328	9230109C02Rik	2.42726
	153	3378	8323	AK019718	4930534H18Rik	2.42659
	154	494	954	NM_007941	Stx2	2.42581
	155	454	885	AF361944	Ucn3	2.42266
	156	186	339	NM_016961	Mapk9	2.42128
	157	11215	24151	S50213	Ssrp1	2.41916
	158	157	277	AK015577	4930474N09Rik	2.41802
	159	212	391	S82427	-	2.41729
	160	2718	5734	NM_019408	Nfkb2	2.41698
	161	248	383	M18236	-	2.41553
	162	399	754	NM_013616	Olfr64	2.41448
	163	2827	6311	Z12430	-	2.41023
	164	1885	4212	D14571	Cbfb	2.40171
	165	1007	2134	BC005632	Fam108a	2.40062
	166	103	218	AK017801	Bphl	2.3987
	167	132	219	AK019248	2810028B13Rik	2.39624
	168	2557	5188	AK004878	Coasy	2.3885
	169	1485	3405	AF041974	-	2.38834
	170	1235	2749	AF050421	-	2.38822
	171	1348	2885	AK015621	4930484H19Rik	2.38798
	172	408	804	AK011912	Tnpo3	2.38734
	173	123	227	NM_008375	Fabp6	2.38571
	174	168	268	NM_019518	Grasp	2.38559
	175	1458	3347	NM_009459	Ube2h	2.38308
	176	722	1461	AK013682	2900054C01Rik	2.38148
	177	417	810	AF178593	-	2.38079
	178	325	576	AF398971	Asb10	2.37942
	179	104	178	NM_025872	Golt1b	2.37703
	180	398	731	AB010338	Zfp472	2.37535
	181	455	869	NM_010748	Lyst	2.36732
	182	141	215	U49723	Gucy2c	2.36525
	183	1793	3295	NM_010364	Gtf2h4	2.36413
	184	1114	2478	AF041973	-	2.36309
	185	70	112	U62673	Hist2h2ab	2.35559
	186	1238	3024	D29937	-	2.35291
	187	665	1415	NM_031380	Fstl3	2.35271
	188	158	244	AK012860	Rprd2	2.34601
	189	334	628	AK017533	5730409G15Rik	2.34426
	190	331	666	Z12439	-	2.3378
	191	698	1296	AK004068	Rps4y2	2.32791
	192	10043	18598	AK019631	4930455G09Rik	2.32741
	193	1558	3148	AF010221	-	2.32634
	194	8801	17185	AK013576	2900022M07Rik	2.32158
	195	3783	8067	AK012160	2610528B01Rik	2.31914
	196	520	1105	AK020406	-	2.31603
	197	217	380	AK006066	1700017H01Rik	2.31345
	198	2255	4802	M18947	-	2.31236
	199	72	110	AK018453	8430432A02Rik	2.31213
	200	1486	3449	NM_019444	Ramp2	2.3093
	201	1171	2599	X03040	Eif4a1	2.30703
	202	237	390	AK014217	3110054G05Rik	2.30671
	203	1907	4474	AK006262	Tsc22d4	2.30597
	204	7077	13995	AK005816	Fam135b	2.30336
	205	68	104	AK011896	Rnf219	2.30274
	206	4346	10530	NM_018801	Syt7	2.2991
	207	247	439	AB056433	Rasa2	2.29693
	208	323	573	M15593	-	2.29592
	209	162	266	BC004768	Hjurp	2.29567
	210	85	133	AK007057	1700094C10Rik	2.28891
	211	8152	17218	AK011173	100043580	2.28541
	212	3102	6385	BC012878	2510039O18Rik	2.28476
	213	355	624	D29743	Stx1b	2.28471
	214	579	1203	NM_024477	-	2.28387
	215	4199	7873	AK004855	1300002K09Rik	2.28236
	216	520	1139	AK017557	Glipr2	2.27972
	217	132	214	AK021266	C530001K22Rik	2.27944
	218	125	208	AF039853	-	2.27916
	219	3573	7949	U86733	-	2.27912
	220	175	277	Z12476	-	2.2788
	221	143	235	AK020989	B230206F22Rik	2.27855
	222	170	268	M20463	-	2.27817
	223	539	1044	NM_009513	Nrsn1	2.27617
	224	346	692	AB028499	Celsr2	2.2757
	225	12217	25187	AF314173	Brunol4	2.27484
	226	330	571	X67625	Igk-V21	2.27299
	227	79	132	NM_011122	Plod1	2.27293
	228	217	399	BC006690	Ddo	2.2729
	229	319	600	NM_007651	Cd53	2.27222
	230	65	100	AK008781	-	2.27077
	231	63	96	M35998	-	2.26915
	232	1442	2985	NM_031163	Col2a1	2.26912
	233	1242	2114	NM_033175	Lce3c	2.26324
	234	135	216	AK021381	-	2.2612
	235	9042	18364	AJ278735	Cabc1	2.25938
	236	220	365	NM_007404	Adam9	2.25609
	237	987	1645	NM_009171	Shmt1	2.25515
	238	142	238	BC003350	Gps1	2.25493
	239	439	731	NM_013580	Ldhc	2.2543
	240	350	672	M21520	Igh-V7183	2.25366
	241	160	270	NM_010591	Jun	2.2461
	242	208	350	AK004069	Taok2	2.24275
	243	443	793	AF318418	Igh-6	2.23932
	244	4074	7706	U20062	-	2.23653
	245	848	1615	AK009341	Tmem110	2.23639
	246	395	662	Z12258	-	2.23561
	247	121	205	NM_007385	Apoc4	2.23262
	248	5853	11484	AK018026	5830461L22Rik	2.23207
	249	1054	2233	U92070	-	2.2291
	250	763	1643	U43721	Cbs	2.2277
	251	2653	5659	AK014750	Wdr70	2.22758
	252	88	132	NM_009989	Cyct	2.22052
	253	26911	45967	AF332089	Zfp133	2.21622
	254	97	154	NM_021364	Clec5a	2.21094
	255	82	131	AK016639	4933403L11Rik	2.21071
	256	1036	2218	U34303	Myh10	2.20982
	257	385	736	NM_027069	1700018F24Rik	2.2094
	258	12577	25363	AK019497	Sympk	2.20778
	259	768	1479	NM_025823	Pcyox1	2.20767
	260	1829	3228	L10904	Spock2	2.20678
	261	997	2136	AF044237	-	2.20558
	262	856	1539	AK006738	1700049E22Rik	2.20381
	263	175	262	AK016228	-	2.20179
	264	199	307	AK014976	Lrguk	2.20155
	265	2680	5495	NM_021526	Psmd14	2.19967
	266	494	1108	U63777	-	2.19875
	267	291	488	AK018336	6530413G14Rik	2.19635
	268	176	279	AK016403	Boll	2.19611
	269	71	110	NM_007432	Akp3	2.1936
	270	71	109	AJ278787	Scn4a	2.1922
	271	3623	8078	M95939	-	2.19153
	272	2127	4643	AK013108	Flywch2	2.18961
	273	365	837	AJ279846	1190017O12Rik	2.18817
	274	397	724	AF041870	-	2.18595
	275	85	114	BC003491	Hdhd3	2.18236
	276	1689	3728	AK005940	1700013B16Rik	2.18182
	277	159	238	AK012991	-	2.1812
	278	209	388	NM_025320	-	2.17985
	279	104	162	D12732	-	2.1792
	280	524	1094	AK021049	C030006F08Rik	2.17834
	281	716	1507	AK017152	Slain2	2.17827
	282	466	882	AK016531	Gcc1	2.17766
	283	1151	2104	NM_009298	Surf6	2.17613
	284	1045	2200	AK006511	Dydc1	2.17528
	285	227	377	NM_011431	Eftud2	2.17438
	286	924	1849	NM_009140	Cxcl2	2.17358
	287	1577	3561	AK006393	1700026L06Rik	2.17347
	288	219	392	NM_021460	Lipa	2.17177
	289	312	523	M32763	-	2.16858
	290	338	643	NM_013595	Mbd3	2.16536
	291	548	868	AY014963	Gtf2ird2	2.16272
	292	632	1209	NM_019979	Selk	2.1624
	293	119	199	NM_008104	Gcm2	2.16212
	294	3377	6824	NM_009112	S100a10	2.16001
	295	2132	4406	AK020061	6030442E23Rik	2.15968
	296	1263	2724	BC012520	Pank4	2.15928
	297	2303	5154	AK015245	Tmem81	2.15619
	298	63	107	Z78161	Rpe	2.15536
	299	98	161	AK002597	Ttc8	2.15502
	300	833	1559	NM_007777	Cryge	2.1549
	301	944	1912	AK018030	5830462O15Rik	2.15487
	302	114	178	AK015788	4930513O06Rik	2.15447
	303	826	1584	X66457	-	2.15409
	304	140	219	AK018653	Pogk	2.15319
	305	3405	6690	NM_026085	3110049J23Rik	2.15298
	306	8868	17213	AK018224	6330531I01Rik	2.15271
	307	175	262	X55508	-	2.1519
	308	515	1038	AF056214	-	2.15141
	309	1061	2179	AK013595	Pfn4	2.15132
	310	576	1149	NM_021308	Piwil2	2.14953
	311	106	156	AK015225	Ptar1	2.14923
	312	265	476	Y10969	-	2.14918
	313	1223	2099	Z12565	-	2.14912
	314	653	1504	NM_010768	Matk	2.14896
	315	23808	39515	M58476	-	2.14874
	316	100	153	NM_010728	Lox	2.1481
	317	82	128	NM_008390	Irf1	2.14736
	318	15601	26766	U01850	Igh-V7183	2.14702
	319	129	211	NM_031385	Tex18	2.14692
	320	216	312	AK017954	5830428M24Rik	2.14502
	321	957	1956	AK021366	E130102B10Rik	2.14011
	322	144	229	AK007958	Cln6	2.13836
	323	237	450	AK003912	Mrap	2.13778
	324	1732	3536	M27754	-	2.13629
	325	80	124	D14175	-	2.13607
	326	22538	36394	X79553	-	2.13174
	327	515	876	BC009159	Polr3f	2.13119
	328	500	927	M35157	Igk-V34	2.13063
	329	83	114	AK010983	Rpl18a	2.13063
	330	4150	8809	U89723	-	2.13059
	331	1848	3621	AK021287	D530014G21Rik	2.12987
	332	1062	1904	AK019692	4930522P08Rik	2.12969
	333	384	769	NM_019663	Pias1	2.12882
	334	519	912	NM_011777	Zyx	2.12726
	335	959	2195	AK015395	4930445N18Rik	2.1268
	336	277	490	AK020506	9430085M18Rik	2.12679
	337	84	132	AK007844	Chchd7	2.12087
	338	9795	18076	AK005782	1700008N11Rik	2.12028
	339	90	131	AK020739	Mrpl21	2.12013
	340	139	214	AK015780	Spata17	2.11893
	341	21252	35933	M32005	-	2.11884
	342	608	1157	AY026057	Pard3	2.11868
	343	275	432	Z12395	-	2.11828
	344	509	860	AF010224	-	2.11736
	345	366	565	AK013066	2810410D24Rik	2.11467
	346	197	360	NM_021607	Ncstn	2.11082
	347	5616	9850	NM_008869	Pla2g4a	2.10942
	348	1135	2196	AK020456	9430034F23Rik	2.10851
	349	4225	8755	AF178954	Slc16a3	2.10721
	350	362	730	AK004714	1200011M11Rik	2.10628
	351	69	103	AK008760	Ccdc69	2.10557
	352	772	1346	NM_009924	Cnr2	2.10446
	353	148	244	NM_017472	Snx3	2.10419
	354	751	1362	U20302	-	2.10239
	355	643	1202	Z22142	-	2.10172
	356	213	343	NM_016812	Banp	2.09826
	357	5078	9699	X96707	Def8	2.09803
	358	1397	2832	AF041880	-	2.09508
	359	160	236	AK003172	Pppde2	2.09272
	360	338	647	M55512	Wt1	2.09226
	361	9280	17973	AK013812	2900083I11Rik	2.09148
	362	530	946	NM_019725	Tle2	2.08897
	363	4454	9806	AK020389	Tmhs	2.08826
	364	116	170	AF007843	-	2.0868
	365	377	641	NM_009325	Tbxa2r	2.08679
	366	12894	25066	AB054025	Kif18b	2.08628
	367	1624	2862	AK019595	4930434O05Rik	2.08591
	368	256	424	NM_008135	Slc6a9	2.08344
	369	210	323	AF104984	Tiaf1	2.08151
	370	241	441	Z72442	-	2.07976
	371	504	805	BC002131	Arl2bp	2.07615
	372	576	1107	NM_010157	Esr2	2.07569
	373	343	637	AK009597	Fam65c	2.07205
	374	218	359	AF059703	-	2.07057
	375	148	245	AF351196	Dscaml1	2.06961
	376	265	429	NM_026495	Nacc2	2.06832
	377	250	410	Z12376	-	2.06698
	378	387	761	AF044223	Ubl3	2.06681
	379	500	852	AK004319	Elovl5	2.06576
	380	757	1315	NM_011606	Clec3b	2.06361
	381	184	309	S72513	-	2.06351
	382	106	156	M12820	-	2.06336
	383	267	474	AK005070	Slc25a1	2.0607
	384	447	807	AF056972	Gnaz	2.06032
	385	131	211	BC007193	C130026I21Rik	2.06026
	386	1315	2533	NM_011305	Rxra	2.05896
	387	329	581	NM_011963	Psg18	2.05798
	388	1048	2102	AK004777	Tprgl	2.05319
	389	209	346	BC003941	Zfp639	2.05118
	390	153	258	AJ278080	-	2.04881
	391	1179	2297	Z70662	-	2.04881
	392	221	338	NM_007903	Edn3	2.04854
	393	152	244	NM_025623	Nipsnap3a	2.04774
	394	1975	4375	AJ345033	-	2.04668
	395	277	487	AF179425	Gata6	2.04658
	396	282	471	AK016404	4930597E08Rik	2.04557
	397	153	266	AK002995	0710005I21Rik	2.0454
	398	676	1200	M83741	Pcbd1	2.04498
	399	360	627	AK006229	Fam71e1	2.04441
	400	561	1100	NM_019727	Snx1	2.04176
	401	69	101	L27155	Gse1	2.04058
	402	2295	4463	AK006195	1700021C14Rik	2.04026
	403	159	268	NM_025304	-	2.03999
	404	1267	2704	L14353	-	2.03845
	405	4549	9384	NM_026161	C1qtnf4	2.03666
	406	1059	1940	NM_031406	Slc12a9	2.03622
	407	1329	2685	AK019308	Extl3	2.03367
	408	139	214	AK018561	Ecm2	2.0295
	409	279	478	NM_007921	Elf3	2.0276
	410	1021	1811	AJ278072	-	2.02754
	411	661	1479	AK011937	Snrnp27	2.02596
	412	462	827	Z22098	-	2.0222
	413	2162	4605	NM_013841	Vps45	2.02067
	414	457	779	U55679	-	2.01924
	415	1832	3286	BC003483	Mtss1	2.01751
	416	313	500	NM_011405	Slc7a7	2.01748
	417	199	319	NM_011551	Ubtf	2.01697
	418	93	138	U58497	Dyrk1a	2.01559
	419	185	284	NM_025493	-	2.01395
	420	319	506	AY013774	Pcdhb13	2.00998
	421	2631	4299	U17650	Hmx3	2.0092
	422	1068	2042	AK021400	E130201H02Rik	2.00875
	423	127	201	NM_028732	4632428N05Rik	2.00837
	424	331	601	U89740	-	2.0077
	425	954	1771	Z12429	-	2.00639
	426	340	559	AK019113	Liph	2.00571
	427	163	235	AF309132	Olfr397	2.00551
	428	2972	6159	L08993	-	2.00348
	429	373	602	Z12201	-	2.00332
	430	2302	5243	NM_027218	Clec4b1	1.99983
	431	183	279	NM_021568	Pcbp3	1.99979
	432	845	1766	BC010486	Mcts1	1.9997
	433	639	1177	AK021053	C030007D22Rik	1.99873
	434	219	344	NM_010422	Hexb	1.99843
	435	104	156	AB036742	Etos1	1.99738
	436	251	375	AK015082	4930404I20Rik	1.99708
	437	130	208	M93980	Rpl10	1.99605
	438	1222	2340	NM_019693	Bat1a	1.99429
	439	930	2055	AK003881	1110020P15Rik	1.99386
	440	123	189	NM_025440	Mrps16	1.99328
	441	2156	4138	NM_015809	Krtap5-4	1.99213
	442	2026	4017	AK013527	Galntl4	1.99034
	443	410	820	NM_011867	Slc26a4	1.98902
	444	115	173	AF015201	-	1.98821
	445	1644	3398	AF093563	-	1.98777
	446	113	169	BC013092	A830007P12Rik	1.98713
	447	5394	9831	D29770	-	1.9871
	448	100	154	AK018866	1700057H15Rik	1.98614
	449	215	377	Z12590	-	1.98613
	450	1437	2854	X80432	Ppp2r5d	1.98518
	451	931	1555	NM_013878	Cabp2	1.98395
	452	67	97	AF178618	-	1.98337
	453	1106	2126	AF041947	-	1.98332
	454	918	1513	L25761	Ephb4	1.98263
	455	77	111	Y10972	Obp1b	1.98244
	456	403	639	Z12537	-	1.9823
	457	226	383	X51857	-	1.98154
	458	797	1584	AF030230	-	1.97971
	459	195	310	AF240168	EG636260	1.97789
	460	274	470	AK005551	1600027N09Rik	1.97704
	461	139	225	AF142986	-	1.97598
	462	669	1161	AK015630	Purg	1.97546
	463	504	844	M60745	-	1.9754
	464	2885	5670	AK015952	4930533B18Rik	1.97536
	465	891	1539	NM_013640	Psmb10	1.9753
	466	113	170	NM_025626	Fam107b	1.97311
	467	164	266	NM_020616	D930014E17Rik	1.9729
	468	134	204	M10336	Rnu5g	1.97201
	469	6843	13389	BC006661	Dbr1	1.97151
	470	66	95	AF316988	-	1.97005
	471	667	1220	AK004982	Klhl5	1.96893
	472	2032	4347	AK010807	-	1.96647
	473	101	149	BC006842	Arhgef10	1.96347
	474	1208	2309	AY029253	Bmf	1.96309
	475	448	768	AK007032	Tssk5	1.96261
	476	147	228	AK020054	6030426L16Rik	1.96228
	477	918	1467	AK015324	4930435H24Rik	1.96192
	478	90	145	AK015599	4930480G23Rik	1.96088
	479	762	1347	AF075136	Sap30	1.95932
	480	251	374	AK016663	Cog6	1.9592
	481	91	131	AF014372	Rhoay-ps1	1.95861
	482	148	230	X79790	-	1.95805
	483	1449	2512	AK012963	Mcart6	1.95558
	484	134	197	NM_019912	Ube2d2	1.95275
	485	70	104	AK007076	ENSMUSG00000073679	1.9527
	486	95	145	AK015883	4930524E20Rik	1.95252
	487	1310	2461	M21926	-	1.95009
	488	664	1329	NM_008852	Pitx3	1.94698
	489	251	375	AK013100	Txndc13	1.94642
	490	263	430	NM_008183	Gstm2	1.94619
	491	550	943	AK012651	Fam123b	1.94569
	492	1643	2789	AK017236	5330406M23Rik	1.94404
	493	1653	3204	AK016440	4931407E12Rik	1.94107
	494	11306	19801	AB049953	Mrps18a	1.94034
	495	110	166	BC014706	Atp6ap2	1.93973
	496	512	895	M21382	-	1.9395
	497	277	448	U69898	Timm44	1.93823
	498	706	1338	NM_008713	Nos3	1.93766
	499	235	385	U94423	Mef2a	1.93645
	500	188	274	M12194	-	1.93572
	501	1429	2778	AK020822	Ccdc58	1.9352
	502	216	287	AK007432	Spcs3	1.9344
	503	452	864	X71941	Foxs1	1.93266
	504	3727	6692	W13449	-	1.93208
	505	101	156	AK015579	4930477E14Rik	1.93167
	506	78	109	AK014514	Itih5	1.93004
	507	217	311	AK019639	Fndc8	1.92612
	508	209	298	AK015625	4930485E13Rik	1.92507
	509	7013	13124	AK006671	1700041G16Rik	1.92485
	510	150	283	M15874	-	1.92481
	511	178	267	NM_008459	Klra10	1.92437
	512	321	490	NM_019494	Cxcl11	1.92366
	513	134	201	AK018089	Ccdc90a	1.92333
	514	123	200	AK012351	Qrsl1	1.92332
	515	460	835	NM_019575	Scamp4	1.92332
	516	4008	7546	AK020238	8430439B09Rik	1.92297
	517	1180	2528	NM_009788	Calb1	1.92143
	518	24816	39588	U62650	-	1.92111
	519	156	238	AK020918	A930032L01Rik	1.92103
	520	409	667	NM_025285	Stmn2	1.91943
	521	602	1033	Z12210	-	1.91754
	522	536	926	NM_011083	Pik3c2a	1.91717
	523	442	674	AK006954	1700080F18Rik	1.91679
	524	2075	3666	S74697	Span	1.9167
	525	1667	3360	AK006929	Cldnd2	1.91641
	526	344	547	AK004110	Whrn	1.91593
	527	1672	2714	U63899	Kcnj6	1.91531
	528	411	677	X90779	-	1.91177
	529	129	199	AK006673	1700041I07Rik	1.9112
	530	2756	5168	NM_016845	Acrbp	1.91042
	531	10623	18817	AK014534	Pwwp2a	1.90973
	532	529	840	AK006960	-	1.90862
	533	158	227	AK019150	Slc25a12	1.90817
	534	2616	4213	AK016283	-	1.90792
	535	1651	3368	AK005727	1700007J24Rik	1.90624
	536	1966	3746	NM_009500	Vav2	1.90527
	537	129	199	AF102520	Olfr46	1.90484
	538	721	1339	BC003455	Slc25a11	1.90469
	539	108	169	X99713	Hira	1.90373
	540	1017	2067	BC003265	-	1.90361
	541	574	840	Z12470	-	1.90284
	542	64	104	NM_007512	Atpif1	1.90189
	543	83	131	AK012992	2810405F15Rik	1.90179
	544	3839	6881	AJ005354	-	1.90137
	545	755	1451	AK006008	1700016A09Rik	1.89887
	546	226	353	AK020474	9430064K01Rik	1.89851
	547	5702	10062	NM_009387	Tk1	1.89748
	548	4544	8331	AK004958	Ndufb4	1.89747
	549	66	94	AK003999	Gtf2f2	1.89433
	550	99	149	NM_021712	Slc18a3	1.89419
	551	25085	39757	AK015392	4930445K14Rik	1.8935
	552	770	1333	NM_025489	Dnajc5b	1.8894
	553	229	361	AK018413	8430415D16Rik	1.88731
	554	69	106	AK016609	4933402C05Rik	1.88698
	555	143	215	NM_018824	Slc23a2	1.88595
	556	2763	5265	AK017761	5730510P18Rik	1.88554
	557	127	192	AF128262	-	1.88495
	558	1764	3558	L17334	Ggt1	1.8845
	559	1252	2079	AF363457	Card14	1.88334
	560	332	509	AK005747	1700012B09Rik	1.87971
	561	875	1561	AK010430	Ddah1	1.87883
	562	261	448	AK005623	-	1.8783
	563	94	135	AK010671	Snrpn	1.8768
	564	804	1398	U13371	Mdfic	1.87509
	565	71	105	NM_011199	Pth1r	1.87361
	566	209	308	M57575	-	1.87304
	567	652	1150	AF031169	Wnt9b	1.87289
	568	872	1794	AK018113	Angptl6	1.87281
	569	908	1669	AK010100	2310067P03Rik	1.87241
	570	895	1515	NM_008652	Mybl2	1.87238
	571	165	231	AF041955	-	1.87011
	572	5244	9637	AK020830	Fam53b	1.86933
	573	6831	12406	AK008616	2200002A13Rik	1.86878
	574	274	445	M30410	-	1.86835
	575	405	699	NM_025710	Uqcrfs1	1.86814
	576	369	612	AB035134	Tfpt	1.86796
	577	627	1133	NM_008903	Ppap2a	1.8655
	578	78	112	BF102380	Cst3	1.86313
	579	589	1039	AK015890	4930524O05Rik	1.86278
	580	6666	11524	AF041890	Atp1a2	1.86228
	581	410	615	AK010202	2310076L09Rik	1.86181
	582	407	619	M71214	Tcrg-V5	1.86032
	583	292	569	AK013202	Sin3b	1.85842
	584	155	229	AK008596	2010320M18Rik	1.85831
	585	193	267	AK017767	Brf2	1.8581
	586	786	1476	U46841	-	1.85807
	587	128	195	NM_010213	Fhl3	1.85789
	588	1451	2547	Z12493	-	1.85731
	589	312	477	BC005602	Elovl7	1.856
	590	158	249	NM_023279	Tubb3	1.85519
	591	862	1511	Z12545	-	1.85512
	592	511	826	NM_009004	Kif20a	1.8539
	593	80	126	AK013511	Ndufv2	1.8539
	594	2142	3952	NM_009867	Cdh4	1.85343
	595	2701	4764	S56854	-	1.85318
	596	416	696	AF242214	-	1.8523
	597	1112	1966	AK011967	P2ry5	1.85217
	598	72	104	AJ235966	-	1.85186
	599	294	493	AK027261	2700018L05Rik	1.85131
	600	297	473	AK019531	4833447P13Rik	1.85097
	601	281	425	AF328770	Med15	1.85066
	602	348	540	U55568	-	1.85055
	603	207	337	Z12424	-	1.84993
	604	1266	2020	BC008526	Mvd	1.84905
	605	423	647	NM_026523	Nmb	1.84557
	606	78	108	AK009781	Dusp26	1.84498
	607	679	1237	NM_008818	Rhox5	1.84249
	608	2053	4203	M92338	-	1.84229
	609	548	916	L38990	Gck	1.8413
	610	723	1210	AK019344	Sema7a	1.83884
	611	7003	12665	NM_009142	Cx3cl1	1.83789
	612	349	564	X96705	Def6	1.83766
	613	271	429	M59958	-	1.83763
	614	113	159	NM_011384	Six6	1.83577
	615	3627	6532	AK016907	4933425B07Rik	1.8354
	616	254	380	AK017011	-	1.83535
	617	140	221	AF357422	Snora62	1.83499
	618	6223	11206	AK009550	Fam89a	1.83424
	619	4437	8405	AF023243	-	1.83413
	620	194	270	M57978	-	1.83274
	621	676	1102	AK010414	Cks1b	1.83247
	622	666	1015	AK013476	Faim2	1.83238
	623	2100	3971	AB030201	Tmem205	1.83164
	624	1776	3542	AK003981	Svop	1.83144
	625	485	853	AF318435	-	1.83115
	626	153	226	X06521	-	1.83021
	627	1147	1986	NM_008840	Pik3cd	1.8291
	628	337	507	AK015598	4930480E11Rik	1.82816
	629	106	154	BC011103	Hspa12b	1.82757
	630	1507	2900	S81113	-	1.82722
	631	212	311	AK012449	2700057C20Rik	1.82614
	632	676	1258	AK020037	Atp10b	1.82394
	633	5649	10701	U55512	-	1.82269
	634	123	175	S83372	-	1.82254
	635	625	1107	L17333	Ggt1	1.8223
	636	151	226	AK019173	Ubn1	1.82144
	637	5914	10897	AF041964	-	1.821
	638	435	692	AA051784	-	1.82076
	639	132	190	U41465	Bcl6	1.82066
	640	227	343	L37148	-	1.82028
	641	153	226	AK004046	Rere	1.81919
	642	18266	28979	NM_025319	0610009B22Rik	1.81897
	643	1902	3821	NM_008933	Prm2	1.81839
	644	832	1462	Z86034	-	1.81789
	645	2952	5618	AF093549	-	1.81698
	646	742	1296	AK003694	Nbeal2	1.81651
	647	109	152	M92399	-	1.81582
	648	261	413	AK018557	Med13l	1.81562
	649	5226	9546	NM_013873	Sult4a1	1.81156
	650	887	1704	AK006001	Wfdc3	1.81094
	651	1141	1947	AK014355	ENSMUSG00000074807	1.81045
	652	263	364	AK013802	2900078I11Rik	1.80916
	653	371	596	Z12463	-	1.80908
	654	369	631	AF117831	Ilkap	1.80806
	655	539	1007	Z12383	-	1.80655
	656	12449	22523	L31514	Igh-V7183	1.80493
	657	359	539	AK012674	Ptpmt1	1.80273
	658	202	288	AK016693	4933406I18Rik	1.80221
	659	2225	4024	NM_011309	S100a1	1.80168
	660	12391	22309	X75096	-	1.80088
	661	229	322	AK003000	Trim35	1.80068
	662	204	345	L05431	-	1.79975
	663	183	294	AB018567	Prosc	1.7996
	664	1852	3550	AK017741	5730499H23Rik	1.79953
	665	859	1439	AK009039	Vps37b	1.79946
	666	708	1262	Z86016	-	1.79836
	667	4600	8677	AK007391	Ubr4	1.79619
	668	1350	2287	U38499	Gng7	1.79529
	669	220	368	NM_013842	Xbp1	1.79466
	670	1557	2706	AF041956	-	1.79426
	671	1219	2406	NM_009255	Serpine2	1.79404
	672	420	616	BC006647	Kank2	1.79346
	673	448	779	AK017844	Ankrd33b	1.79233
	674	529	831	AK011522	Tmem163	1.79222
	675	978	1693	AB024497	Rest	1.79189
	676	61	85	AK016125	Boll	1.79174
	677	61	85	AK018358	6820402I19Rik	1.79174
	678	821	1521	AB072976	Fads1	1.79128
	679	537	878	Z12427	-	1.79083
	680	225	363	X66651	-	1.78666
	681	705	1242	AK016612	4933402D24Rik	1.7865
	682	3802	7340	AK016123	Hapln3	1.78635
	683	249	425	L16799	-	1.78613
	684	692	1288	AK008761	Tspan17	1.78526
	685	153	225	NM_015772	Sall2	1.78478
	686	181	250	AK018572	9030624G23Rik	1.78403
	687	582	1033	AK005374	Uqcrq	1.78275
	688	100	149	NM_029813	-	1.78269
	689	2952	4867	AK018253	6330576A10Rik	1.78232
	690	79	110	D12728	-	1.78226
	691	184	274	AK014324	Ears2	1.78209
	692	26069	39585	AK020502	9430083A17Rik	1.78135
	693	64	88	AK015818	4930517O19Rik	1.78055
	694	192	285	AK002979	Caly	1.77905
	695	5848	10616	NM_009222	Snap23	1.77775
	696	24019	35032	AK010889	2510002D24Rik	1.77731
	697	76	106	AF072785	-	1.77585
	698	191	296	BC009104	Tceb1	1.77549
	699	636	1055	NM_011552	Tcof1	1.77491
	700	3983	6638	M38239	-	1.77437
	701	770	1372	AK020114	Bcorl1	1.77297
	702	434	690	AK012972	2810403D21Rik	1.77109
	703	143	222	AB046382	Trim39	1.76887
	704	227	374	NM_019473	Olfr155	1.76869
	705	216	316	NM_011824	Grem1	1.76829
	706	424	793	AK006243	Ndufa3	1.76749
	707	107	154	AF003287	-	1.76673
	708	1955	2945	AF022078	Dlx6	1.7656
	709	395	620	AK011859	2610202C22Rik	1.76478
	710	3783	7868	NM_010494	Icam2	1.76446
	711	243	371	AF045521	-	1.76383
	712	319	470	M32052	-	1.76148
	713	2721	4592	Z12542	-	1.76076
	714	1238	2176	AK004884	R3hdm2	1.75819
	715	1968	3748	AF073933	-	1.75701
	716	10968	18051	Z12557	-	1.75635
	717	117	172	AK021227	C330026N13Rik	1.75625
	718	813	1278	NM_010351	Gsc	1.75619
	719	2772	4943	X73010	-	1.75405
	720	616	1067	AA733351	-	1.75357
	721	572	1035	AF305710	Nusap1	1.75348
	722	75	101	NM_009180	St6galnac2	1.75289
	723	100	149	NM_023231	Stoml2	1.75248
	724	2276	4365	NM_026534	Ubxn2b	1.75206
	725	217	334	NM_028120	Ccdc123	1.75185
	726	11939	19786	NM_013618	Olfr66	1.74992
	727	2875	5265	AK009851	5730437N04Rik	1.74932
	728	461	848	AK006472	Iqce	1.74931
	729	214	287	AJ400968	-	1.7488
	730	206	375	D16605	-	1.74867
	731	258	372	AK007145	Fam65b	1.74835
	732	1774	2995	Z12569	-	1.74832
	733	963	1740	NM_008321	Id3	1.74802
	734	2860	5189	AK004904	Lrrc28	1.74767
	735	435	764	AB010312	Zfp715	1.74733
	736	377	604	AL354805	-	1.74689
	737	247	447	U66667	-	1.74622
	738	130	214	U55680	-	1.74572
	739	403	607	AK019148	Ski	1.74536
	740	120	172	AF133733	-	1.74371
	741	378	623	NM_030260	Zxdc	1.74315
	742	3058	5399	NM_025458	Tmed6	1.74223
	743	400	625	AK004863	Adh6-ps1	1.74113
	744	501	800	AK020231	Alg9	1.74086
	745	955	1511	AF041963	-	1.7407
	746	719	1116	AK019981	Mboat7	1.73956
	747	717	1249	AF041927	-	1.73928
	748	344	500	AK004209	ORF19	1.73865
	749	369	525	AK013206	Parp8	1.73861
	750	287	461	AK016379	4930590H14Rik	1.73802
	751	2452	4394	L30105	-	1.73759
	752	115	166	Y09919	Ccpn-ps	1.73414
	753	561	946	NM_009407	Tnp1	1.73407
	754	345	530	AB049653	Mrpl34	1.73401
	755	1637	3026	AK007444	Gtpbp5	1.73308
	756	6141	10754	AF303106	Gtrgeo22	1.73301
	757	62	86	NM_031179	Sf3b1	1.73106
	758	220	346	M32072	Rarg	1.73059
	759	622	1035	BC005536	1110067D22Rik	1.72952
	760	67	93	S45356	-	1.72939
	761	775	1363	AF200349	Gpr35	1.7291
	762	3040	5173	U43520	Drp2	1.72804
	763	4623	8700	BC008154	Nr3c1	1.72783
	764	1500	2725	AK020473	Pde4dip	1.72596
	765	155	269	NM_011962	Plod3	1.72543
	766	6471	11236	S67223	-	1.72509
	767	1412	2347	U20061	-	1.72499
	768	268	418	AF093875	-	1.72365
	769	6006	10711	NM_008180	Gss	1.72358
	770	4425	7390	AF010215	-	1.72357
	771	8788	15254	NM_030689	-	1.72355
	772	6654	11256	AK004676	Nvl	1.72145
	773	571	928	BC006931	AI597479	1.72084
	774	1058	1969	NM_010054	Dlx2	1.71941
	775	1103	1996	BC006782	Prpf3	1.71897
	776	93	128	AK008960	2210417A02Rik	1.71818
	777	226	385	Z12405	-	1.71543
	778	125	187	AK019167	Ccdc88b	1.71462
	779	108	154	AF102521	Olfr47	1.71348
	780	422	735	NM_026134	Cylc1	1.71268
	781	218	299	AF342737	Bbs2	1.71189
	782	65	92	AK008409	Actr6	1.7112
	783	544	840	NM_013564	Insl3	1.71082
	784	525	876	AK016625	4933402N03Rik	1.71075
	785	9820	16965	AK020551	9530007D14Rik	1.71
	786	1438	2207	X59199	Gm1420	1.70953
	787	747	1163	AK009442	Prkci	1.70932
	788	281	448	NM_011391	Slc16a7	1.70807
	789	412	609	AK020179	Appl1	1.70771
	790	1118	1834	NM_010719	Lipe	1.707
	791	138	192	Z12527	-	1.70692
	792	129	181	U21573	-	1.70631
	793	282	405	AK015805	4930516K23Rik	1.7059
	794	670	1230	NM_016906	Sec61a1	1.70502
	795	75	104	L23163	-	1.70483
	796	699	1117	NM_013759	Sepx1	1.7046
	797	5649	10413	NM_011180	Cyth1	1.70399
	798	4616	8456	AF290960	-	1.70288
	799	2463	4197	NM_013750	Phlda3	1.70201
	800	3923	7454	NM_009079	Rpl22	1.70133
	801	145	206	AY032898	-	1.70105
	802	473	833	L38706	-	1.70084
	803	16610	24691	NM_008567	Mcm6	1.70057
	804	14840	23365	M27017	-	1.69986
	805	68	93	BC011108	Slc41a3	1.69909
	806	14774	23224	AK014696	Rab11fip1	1.69899
	807	1677	2686	U21393	-	1.6988
	808	808	1369	AF131150	-	1.69742
	809	75	104	AK005105	Wdr53	1.69739
	810	573	1046	AK012940	Exoc3	1.69709
	811	1090	1962	NM_013795	Atp5l	1.69688
	812	130	178	BC009123	2810051F02Rik	1.69514
	813	536	1014	AF041895	-	1.69324
	814	888	1454	U55625	-	1.69264
	815	591	995	AK018152	Khsrp	1.69217
	816	146	206	AF043113	-	1.69168
	817	741	1289	NM_011648	Tshr	1.69133
	818	544	810	AK016052	4930546H06Rik	1.6911
	819	1340	2455	S77597	-	1.69084
	820	291	495	AK015142	Speer9-ps1	1.69045
	821	344	579	BC003984	Triobp	1.6893
	822	2789	5005	AK015669	4930500M09Rik	1.68825
	823	142	218	AF303827	Smc1b	1.6882
	824	795	1279	AK020844	A930011B18Rik	1.68806
	825	77	103	AF050423	-	1.68774
	826	684	1074	U51232	-	1.68772
	827	207	339	NM_011220	Pts	1.68643
	828	3450	6220	NM_031881	Nedd4l	1.68592
	829	6705	10970	NM_025376	1110002H13Rik	1.68481
	830	548	791	NM_019665	Arl6	1.68334
	831	264	398	NM_016885	Emcn	1.68222
	832	7930	12483	AF041965	-	1.6817
	833	347	496	AF010211	-	1.68106
	834	28650	43403	AK012958	Aifm3	1.68058
	835	251	440	L36434	Gnptab	1.6801
	836	18675	28610	AF093552	-	1.67946
	837	111	166	AK003351	1110003F10Rik	1.67919
	838	818	1466	AF193442	-	1.67767
	839	137	199	X57640	-	1.67721
	840	293	452	AK014847	4921509A06Rik	1.6772
	841	483	662	NM_009520	Wnt2b	1.67607
	842	1397	2710	AK018791	Selm	1.67582
	843	158	224	AK004029	1110032F04Rik	1.6753
	844	3931	7221	AK016546	Dpp8	1.675
	845	84	118	S74544	-	1.67424
	846	168	244	M30416	-	1.67399
	847	487	770	L31512	-	1.67205
	848	1579	2715	AK018109	6330403N20Rik	1.67187
	849	322	457	AK011877	2610204G07Rik	1.67039
	850	3922	6387	U68495	-	1.66917
	851	105	153	Z12413	-	1.66845
	852	451	750	AK009083	Gale	1.66662
	853	546	827	NM_026106	Dr1	1.66593
	854	102	142	AY034576	Tpbpb	1.66444
	855	959	1663	NM_008114	Gfi1b	1.66419
	856	710	1038	AK018434	8430422J01Rik	1.66351
	857	812	1240	NM_011141	Pou3f1	1.66315
	858	135	201	AK016870	Fbxo24	1.66297
	859	7374	12625	AF318483	-	1.66183
	860	4372	8022	AF041962	-	1.6607
	861	633	1052	AK019527	Wrnip1	1.65968
	862	942	1659	AK006942	1700072O05Rik	1.65964
	863	1489	2720	NM_011764	Zfp90	1.65931
	864	269	434	AB001424	Kif17	1.65897
	865	260	373	M27020	-	1.65895
	866	1275	1895	AF041897	-	1.65873
	867	145	221	NM_007464	Birc3	1.65783
	868	439	761	AK019187	2610318M16Rik	1.65734
	869	561	947	AF059707	-	1.65646
	870	406	748	BC009092	3300001P08Rik	1.65556
	871	293	487	AF283891	Klf16	1.65447
	872	98	139	NM_011780	Adam23	1.65336
	873	80	116	NM_010455	Hoxa7	1.65145
	874	487	729	NM_019394	Mia1	1.65121
	875	66	101	AF192382	Prnp	1.65005
	876	1992	3562	AK004146	Rreb1	1.64961
	877	1205	2049	U69106	Aurka	1.64933
	878	295	391	AK012046	Klhl22	1.64921
	879	1754	2674	AK008900	2210411K11Rik	1.64857
	880	5797	10325	AF071079	-	1.64845
	881	3891	6255	AK003358	Hbxip	1.64828
	882	264	388	NM_010769	Matn1	1.64811
	883	270	435	NM_010430	Hic1	1.648
	884	4519	8090	AK014420	Fam175a	1.64533
	885	4436	7250	L08999	-	1.64531
	886	15909	24416	NM_007878	Drd4	1.64531
	887	103	140	AK019784	4930564K09Rik	1.64511
	888	724	1096	U51459	-	1.64508
	889	148	207	NM_019940	Zfp111	1.64355
	890	316	481	AK013815	C230094A16Rik	1.64352
	891	66	102	NM_007499	Atm	1.64311
	892	305	510	AK013449	2810488G03Rik	1.6422
	893	651	1066	BC006741	Tm9sf4	1.64172
	894	208	293	AK008228	Fntb	1.64131
	895	1152	1992	U86720	-	1.6407
	896	2259	3934	NM_011701	Vim	1.64058
	897	279	408	AK010729	Sult6b1	1.6387
	898	1454	2154	AK011438	Fbxo45	1.63854
	899	5355	9498	NM_022004	Fxyd6	1.63753
	900	2259	3739	NM_007763	Crip1	1.63663
	901	960	1446	U86725	-	1.6359
	902	61	84	X06491	-	1.63441
	903	419	708	AK019720	4930535G08Rik	1.63399
	904	464	837	AF012151	-	1.63363
	905	217	320	AF305211	Slc28a3	1.63163
	906	1018	1770	AK004814	Qars	1.63158
	907	175	268	AK003404	Fbxl22	1.6307
	908	628	1149	AF050427	-	1.63001
	909	283	436	AK015549	4930471E19Rik	1.62876
	910	12114	19569	AK011694	Zfp820	1.62855
	911	7218	12169	AK007718	Bola1	1.62749
	912	781	1234	NM_025312	Sostdc1	1.62737
	913	7128	12172	NM_010838	Mapt	1.62724
	914	1201	2048	AF178627	-	1.6272
	915	626	1033	AK018335	Rph3al	1.6259
	916	2880	4652	NM_026170	Ergic1	1.62572
	917	184	259	AK021262	C430049B03Rik	1.62532
	918	94	140	BC008171	Slc25a36	1.62449
	919	291	410	AK017664	Ppat	1.62396
	920	356	512	AK005614	1700001N15Rik	1.62351
	921	133	181	AF204175	Popdc2	1.62304
	922	1006	1653	AK015568	4930473O22Rik	1.62221
	923	2678	4614	AK014665	Ppih	1.62191
	924	270	431	AK020888	A930024O17Rik	1.62133
	925	2535	4799	NM_008192	Gucy2e	1.62092
	926	295	487	AK003042	Oxt	1.62029
	927	3307	5149	NM_025606	Mrpl16	1.61979
	928	382	629	Z22132	-	1.61872
	929	71	102	AK014505	Myo1h	1.61813
	930	397	665	NM_021549	Pnkp	1.61788
	931	328	483	D16598	-	1.61731
	932	161	246	AK012020	1700003G18Rik	1.61646
	933	638	1121	L17335	Ggt1	1.6163
	934	834	1247	AK008602	2010321M09Rik	1.61609
	935	331	488	NM_013847	Gcat	1.61473
	936	845	1490	AF041961	-	1.61372
	937	1058	1614	NM_011790	Arih2	1.61287
	938	209	279	U63765	-	1.61218
	939	1443	2301	NM_007521	Bach2	1.61138
	940	531	804	AJ131749	-	1.61013
	941	15212	24372	AK020094	6330522J23Rik	1.60993
	942	18553	30790	M58474	-	1.60888
	943	2127	4037	AK004823	Phf15	1.60882
	944	3496	6091	NM_011641	Trp63	1.6086
	945	3736	6209	AK020122	6720451E02Rik	1.60714
	946	619	987	M83048	-	1.60685
	947	278	408	AF333770	Cntnap4	1.6066
	948	1374	2238	AK021393	-	1.60658
	949	11135	18420	AK014727	4833419G08Rik	1.60617
	950	344	529	NM_011969	Psma7	1.60559
	951	191	283	BC011093	Impa2	1.60548
	952	2685	4326	AK004107	Ttc7	1.60533
	953	7367	12465	AK015276	4930431L21Rik	1.60438
	954	912	1721	AK018183	-	1.60377
	955	4362	8036	NM_009838	Cct6a	1.60371
	956	102	138	AB023299	-	1.6035
	957	4015	6806	AK021247	C430039J16Rik	1.60297
	958	2012	3553	AK003808	Cldnd1	1.60261
	959	963	1802	NM_026570	Yeats4	1.60259
	960	213	358	AK017627	5730494M16Rik	1.60244
	961	116	161	AK020202	8030448I15Rik	1.60232
	962	190	268	AY005163	Arntl2	1.60212
	963	310	530	AF329434	-	1.60153
	964	12664	21643	AK010477	Pold4	1.6006
	965	8066	13796	X57298	Mcf2	1.59957
	966	73	102	M33036	-	1.59796
	967	4907	8382	AK015932	4930529F21Rik	1.59769
	968	92	123	NM_010423	Hey1	1.59735
	969	548	836	NM_008835	Phxr4	1.59686
	970	1712	2763	M16163	-	1.59647
	971	262	370	L37414	-	1.59644
	972	1004	1781	AK013666	Cmtm5	1.59544
	973	11276	16540	AF041953	-	1.59518
	974	611	951	NM_011253	Rbmy1a1	1.59476
	975	16965	26097	W33723	-	1.59458
	976	285	457	L20315	Mpeg1	1.59453
	977	290	415	NM_021498	Pole3	1.59392
	978	172	256	Z12482	-	1.59318
	979	7502	12401	NM_008078	Gad2	1.59255
	980	7090	12065	AK019498	ENSMUSG00000047061	1.59225
	981	466	748	NM_008493	Lep	1.59179
	982	987	1541	BF181922	-	1.59081
	983	127	185	NM_028625	Lce1a2	1.59052
	984	617	1015	BC010596	Map1lc3a	1.58813
	985	230	318	AK020554	9530013E20Rik	1.58786
	986	7785	12147	AK017164	5033413D16Rik	1.58743
	987	111	149	AF139236	-	1.58734
	988	93	123	NM_008031	Fmr1	1.58733
	989	349	502	AK016540	Mudeng	1.5869
	990	22135	31135	M19571	Igh-VJ558	1.58681
	991	1253	2402	NM_007405	Adcy6	1.58668
	992	639	1130	AK019250	2810030D12Rik	1.58548
	993	359	548	NM_021534	Pxmp4	1.5854
	994	118	160	NM_026119	Med4	1.58505
	995	152	213	AJ238332	Dido1	1.58444
	996	2599	4176	AJ231212	-	1.58387
	997	8444	13995	NM_025670	5730403B10Rik	1.58373
	998	595	885	AK011498	2610021A01Rik	1.5835
	999	216	301	AK006525	Ica1l	1.58239
	1000	2131	3698	X73024	-	1.58227
	1001	713	1250	AK009275	Commd8	1.58209
	1002	1758	2579	AK019414	Cep57	1.582
	1003	994	1924	BC015306	Fam19a5	1.58162
	1004	1923	3412	NM_025554	-	1.58139
	1005	11134	18367	AK002994	Pnmal1	1.58133
	1006	2127	3655	M30405	-	1.58098
	1007	594	953	BC010598	Amigo1	1.58063
	1008	13372	19353	U55572	-	1.57994
	1009	292	412	AK012301	Reep4	1.57988
	1010	6555	10594	AJ272393	-	1.57928
	1011	154	212	NM_024473	BC005537	1.57857
	1012	186	260	NM_011202	Ptpn11	1.57843
	1013	88	125	BC004752	Tmbim1	1.57774
	1014	809	1304	AK013547	Tmem86b	1.57646
	1015	466	678	NM_010268	-	1.57637
	1016	118	161	AF226683	Inpp5e	1.57614
	1017	288	443	BC002296	Osgep	1.57596
	1018	68	94	BC013532	Chaf1b	1.57596
	1019	15838	23997	U86714	-	1.5759
	1020	68	94	AY029530	Tram2	1.57572
	1021	348	573	AK016102	4930553E22Rik	1.57552
	1022	3089	5293	AK015274	4930431L04Rik	1.57539
	1023	439	660	NM_008315	Htr7	1.57462
	1024	236	315	BC010828	Dap	1.57375
	1025	227	347	AB030912	Trim3	1.57226
	1026	1312	2016	AF056217	-	1.57217
	1027	923	1703	AK013017	Sumf2	1.57174
	1028	1547	2536	U55681	-	1.57034
	1029	411	737	NM_009802	Car6	1.5699
	1030	134	179	AB015613	Set	1.56936
	1031	163	247	AK009772	Casc5	1.56765
	1032	166	241	NM_025862	Acad8	1.56666
	1033	21856	31581	AB051561	Grip1	1.56646
	1034	324	460	M26986	-	1.56531
	1035	268	377	AK006652	1700040E09Rik	1.56429
	1036	312	447	AK020244	Chd9	1.56409
	1037	3614	6123	AJ400977	-	1.56395
	1038	150	211	NM_009916	Ccr4	1.5628
	1039	687	994	AK012016	Crtc3	1.56232
	1040	736	1074	BC013474	Slc22a7	1.56209
	1041	620	903	AK002417	0610009K14Rik	1.56129
	1042	591	883	AK006707	1700047G03Rik	1.56064
	1043	303	507	NM_016959	Rps3a	1.56025
	1044	92	121	NM_007812	Cyp2a5	1.55993
	1045	1739	2828	NM_025436	Sc4mol	1.55991
	1046	1497	2571	NM_009749	Bex2	1.55911
	1047	542	949	AK015843	4930519G04Rik	1.55825
	1048	4530	7233	NM_008439	Khk	1.55758
	1049	1748	2881	AF041951	-	1.55526
	1050	1741	2823	AK019217	2700078K13Rik	1.55498
	1051	257	348	AK017758	5730508B09Rik	1.55251
	1052	401	620	NM_026537	-	1.55249
	1053	915	1630	BC003898	Ndufs2	1.55221
	1054	8941	14216	AJ222594	-	1.55208
	1055	117	180	AF012154	-	1.55041
	1056	857	1335	Z12200	-	1.54879
	1057	96	131	NM_021323	Usp29	1.54878
	1058	124	173	S74550	-	1.54842
	1059	415	583	NM_019761	Nxt1	1.54839
	1060	880	1396	AK017352	Amtn	1.54828
	1061	155	217	S82536	-	1.54825
	1062	1549	2687	Z18961	Sox12	1.54798
	1063	384	588	NM_026099	1700065I17Rik	1.54796
	1064	1153	1721	AK021073	C030013D06Rik	1.54776
	1065	192	261	NM_009187	Cox7a2l	1.54771
	1066	943	1513	AK016532	Exoc2	1.54767
	1067	159	220	NM_013465	Ahsg	1.54725
	1068	4431	7983	AF276425	Scube1	1.54622
	1069	67	92	NM_009486	Vmn2r89	1.54506
	1070	170	221	AJ290945	ENSMUSG00000072693	1.54493
	1071	1221	2021	AK013922	Sec62	1.54459
	1072	128	169	X03859	-	1.54401
	1073	143	198	AF022792	Usp12	1.54328
	1074	221	313	M92392	-	1.54302
	1075	1137	1886	AK014877	4921513D11Rik	1.54253
	1076	135	180	Z12400	-	1.54239
	1077	141	203	AK018421	-	1.54225
	1078	17771	26495	AF144900	-	1.54204
	1079	1141	1914	AK015986	Pdzd2	1.54158
	1080	1311	2159	AF359382	Cabyr	1.54141
	1081	241	353	X56716	-	1.54138
	1082	199	259	AK011184	Rbm25	1.54047
	1083	1277	2117	AK004547	Cdc5l	1.54042
	1084	119	162	NM_009739	Bckdk	1.53993
	1085	6022	8997	AK013814	Pak7	1.53896
	1086	808	1257	NM_013499	Cr1l	1.53884
	1087	3340	5144	AF041949	-	1.53815
	1088	169	222	M20755	Zfp11	1.53804
	1089	7059	10909	AK016428	Ttc14	1.53779
	1090	122	161	AK017201	-	1.53776
	1091	8114	13890	AK014567	Sdk2	1.5376
	1092	1614	2744	AA796003	-	1.53755
	1093	112	163	AK014067	Safb	1.53744
	1094	261	420	NM_021099	Kit	1.53689
	1095	32140	49433	M74012	Sars	1.53686
	1096	848	1344	AF282272	Olfr957	1.53666
	1097	134	188	U96686	Pira5	1.53625
	1098	94	128	AK014664	4833408D11Rik	1.53599
	1099	2027	3514	AK014386	Akap5	1.53578
	1100	4898	9106	U26475	-	1.53551
	1101	171	223	Z22076	-	1.5355
	1102	6074	9239	AK017064	4933435C09Rik	1.53478
	1103	2074	3401	NM_008888	Phox2b	1.53477
	1104	505	752	AF050418	-	1.53476
	1105	489	747	S54207	-	1.53476
	1106	355	527	AK006956	1700080G18Rik	1.53465
	1107	652	1069	Z12453	-	1.53435
	1108	2876	4490	AK021369	Msl2	1.53409
	1109	198	275	AK006451	1700028D13Rik	1.53358
	1110	123	159	AK016170	Trip4	1.53335
	1111	22990	32407	AK015121	Synm	1.53162
	1112	249	368	M95941	-	1.5306
	1113	475	727	AK020250	Synpo	1.52955
	1114	659	1105	NM_025820	Crnkl1	1.52926
	1115	216	284	L10894	Guca2b	1.52821
	1116	132	175	U48737	Prpf4b	1.52749
	1117	171	250	Z86006	-	1.52744
	1118	1398	2428	NM_007896	Mapre1	1.52576
	1119	1993	2956	AK006699	1700045I11Rik	1.52536
	1120	6076	10385	AK017932	5830415G21Rik	1.52491
	1121	1181	1883	AK009506	2310026I22Rik	1.52433
	1122	72	100	AK006491	Spata3	1.52425
	1123	323	469	NM_011221	Purb	1.52388
	1124	304	476	AF339103	Foxp1	1.52331
	1125	4522	7099	X56029	Rnu3a	1.52278
	1126	4711	8187	NM_008500	Lhx6	1.52269
	1127	716	1179	AK018118	Gad2	1.52252
	1128	5295	8931	AF041900	-	1.52234
	1129	12689	19410	AK019287	Zfp827	1.52119
	1130	113	156	AL450341	Srms	1.52112
	1131	983	1359	U01885	-	1.52111
	1132	163	215	AF162781	Inppl1	1.5204
	1133	166	237	NM_009881	Cdyl	1.51992
	1134	624	1010	X14489	Tyms	1.51975
	1135	88	120	S76533	-	1.51973
	1136	4575	7148	U91922	Dhx9	1.51966
	1137	139	189	NM_026249	-	1.51919
	1138	1738	3000	AK015422	4930448K20Rik	1.51881
	1139	63	86	BC006040	-	1.51836
	1140	140	192	AK019974	5730585A16Rik	1.51834
	1141	546	1000	Z12265	-	1.51782
	1142	384	604	AK016816	4933415D12Rik	1.51732
	1143	10767	16948	NM_018866	Cxcl13	1.51659
	1144	112	165	AK015809	4930517E11Rik	1.51579
	1145	558	792	NM_008329	Ifi204	1.51527
	1146	1297	2148	NM_019731	Nme4	1.51401
	1147	4122	6410	AK016553	Hsf2bp	1.51389
	1148	446	750	NM_025628	Cox6b1	1.5135
	1149	722	1060	AK002958	Grm3	1.5114
	1150	66	92	AF166265	Glp2r	1.51137
	1151	1823	2538	L16982	-	1.5111
	1152	806	1127	AK013738	2900060N12Rik	1.51099
	1153	545	826	U09591	-	1.51078
	1154	8175	13256	D12729	-	1.51052
	1155	100	138	AK004645	Nebl	1.51043
	1156	872	1395	L09047	-	1.50994
	1157	1457	2592	NM_008415	Jrk	1.5098
	1158	353	492	AK007988	Mupcdh	1.50851
	1159	210	289	AK003656	Lmbr1l	1.50823
	1160	204	273	L34052	-	1.50746
	1161	3400	5951	AF289189	-	1.50671
	1162	95	121	NM_016794	Vamp8	1.50646
	1163	11256	17531	AK014020	BC068157	1.50643
	1164	80	111	AF003330	-	1.50586
	1165	86	118	AK019657	4930486F22Rik	1.5049
	1166	224	323	U39293	Igh-V15	1.50469
	1167	591	826	AK018309	6530401G17Rik	1.50388
	1168	1392	2322	BC003937	Epb4.1l5	1.50307
	1169	668	1090	NM_010911	Nfs1	1.50299
	1170	276	394	AY044153	Hrh3	1.5025
	1171	8068	12008	AF233580	Brms1	1.502
	1172	385	597	NM_026731	Ppp1r14a	1.50179
	1173	100	136	BC003862	Tm9sf2	1.50177
	1174	661	1048	D12727	-	1.50165
	1175	104	143	AK013684	Ank3	1.50163
	1176	1598	2722	NM_011539	Tbxas1	1.50092
	1177	629	963	NM_022009	Flii	1.50038
